# Supplementary material for: Aortic aneurysm trends attributable to high body mass index over the period 1990–2021 and projections up to 2040
Source: J Diabetes Metab Disord. 2025 Jun 26;24(2):157. doi: 10.1007/s40200-025-01665-x (PMC12202253; doi:10.1007/s40200-025-01665-x)
Supplement: Supplementary file 1 — Supplementary Material 1: Table S1 Overall trends of AA burden attributable to high BMI in five countries from 1990 to 2021. [file 40200_2025_1665_MOESM1_ESM.xlsx]

## Sheet: Table S2
TableS1 Overall trends of AA burden attributable to high BMI in five countries from 1990 to 2021
	measure	location	sex	age	cause	rei	metric	year	val	upper	lower
1	Deaths	China	Male	Age-standardized	Aortic aneurysm	High body-mass index	Rate	1990	0.00992207	0.0188915	0.00465373
2	Deaths	China	Female	Age-standardized	Aortic aneurysm	High body-mass index	Rate	1990	0.00737512	0.0150319	0.00327096
3	Deaths	China	Both	Age-standardized	Aortic aneurysm	High body-mass index	Rate	1990	0.00864965	0.0155277	0.00422466
4	Deaths	China	Male	Age-standardized	Aortic aneurysm	High body-mass index	Rate	1991	0.01038	0.0188624	0.00466974
5	Deaths	China	Female	Age-standardized	Aortic aneurysm	High body-mass index	Rate	1991	0.00757017	0.0149054	0.00344845
6	Deaths	China	Both	Age-standardized	Aortic aneurysm	High body-mass index	Rate	1991	0.00897738	0.0163731	0.00431935
7	Deaths	China	Male	Age-standardized	Aortic aneurysm	High body-mass index	Rate	1992	0.0107585	0.0192935	0.00496704
8	Deaths	China	Female	Age-standardized	Aortic aneurysm	High body-mass index	Rate	1992	0.00772536	0.0148698	0.00352572
9	Deaths	China	Both	Age-standardized	Aortic aneurysm	High body-mass index	Rate	1992	0.00924127	0.0160465	0.00442693
10	Deaths	China	Male	Age-standardized	Aortic aneurysm	High body-mass index	Rate	1993	0.0111707	0.0199729	0.0053337
11	Deaths	China	Female	Age-standardized	Aortic aneurysm	High body-mass index	Rate	1993	0.00794836	0.0153614	0.00369127
12	Deaths	China	Both	Age-standardized	Aortic aneurysm	High body-mass index	Rate	1993	0.0095563	0.017058	0.00460697
13	Deaths	China	Male	Age-standardized	Aortic aneurysm	High body-mass index	Rate	1994	0.0115363	0.0207861	0.00565793
14	Deaths	China	Female	Age-standardized	Aortic aneurysm	High body-mass index	Rate	1994	0.00818942	0.0153875	0.00379045
15	Deaths	China	Both	Age-standardized	Aortic aneurysm	High body-mass index	Rate	1994	0.00984647	0.0171308	0.00489376
16	Deaths	China	Male	Age-standardized	Aortic aneurysm	High body-mass index	Rate	1995	0.0120182	0.0210356	0.00563612
17	Deaths	China	Female	Age-standardized	Aortic aneurysm	High body-mass index	Rate	1995	0.00840697	0.0155307	0.00393181
18	Deaths	China	Both	Age-standardized	Aortic aneurysm	High body-mass index	Rate	1995	0.010186	0.0176813	0.00507869
19	Deaths	China	Male	Age-standardized	Aortic aneurysm	High body-mass index	Rate	1996	0.0123945	0.0213179	0.00603338
20	Deaths	China	Female	Age-standardized	Aortic aneurysm	High body-mass index	Rate	1996	0.0085627	0.0163699	0.00426727
21	Deaths	China	Both	Age-standardized	Aortic aneurysm	High body-mass index	Rate	1996	0.0104462	0.0182081	0.00517283
22	Deaths	China	Male	Age-standardized	Aortic aneurysm	High body-mass index	Rate	1997	0.0127455	0.0222243	0.00623782
23	Deaths	China	Female	Age-standardized	Aortic aneurysm	High body-mass index	Rate	1997	0.00872401	0.0162806	0.00438499
24	Deaths	China	Both	Age-standardized	Aortic aneurysm	High body-mass index	Rate	1997	0.0106995	0.0186829	0.00538267
25	Deaths	China	Male	Age-standardized	Aortic aneurysm	High body-mass index	Rate	1998	0.0130851	0.0220981	0.0064036
26	Deaths	China	Female	Age-standardized	Aortic aneurysm	High body-mass index	Rate	1998	0.00894358	0.0156521	0.00446833
27	Deaths	China	Both	Age-standardized	Aortic aneurysm	High body-mass index	Rate	1998	0.0109744	0.0185694	0.00556245
28	Deaths	China	Male	Age-standardized	Aortic aneurysm	High body-mass index	Rate	1999	0.013457	0.0229132	0.00676012
29	Deaths	China	Female	Age-standardized	Aortic aneurysm	High body-mass index	Rate	1999	0.00913139	0.0160499	0.00458277
30	Deaths	China	Both	Age-standardized	Aortic aneurysm	High body-mass index	Rate	1999	0.0112451	0.0193668	0.00572802
31	Deaths	China	Male	Age-standardized	Aortic aneurysm	High body-mass index	Rate	2000	0.0139972	0.0230783	0.0069323
32	Deaths	China	Female	Age-standardized	Aortic aneurysm	High body-mass index	Rate	2000	0.00928063	0.0165398	0.00480359
33	Deaths	China	Both	Age-standardized	Aortic aneurysm	High body-mass index	Rate	2000	0.0115707	0.0192284	0.00597925
34	Deaths	China	Male	Age-standardized	Aortic aneurysm	High body-mass index	Rate	2001	0.0143922	0.0240002	0.00731541
35	Deaths	China	Female	Age-standardized	Aortic aneurysm	High body-mass index	Rate	2001	0.00945041	0.0169526	0.00480724
36	Deaths	China	Both	Age-standardized	Aortic aneurysm	High body-mass index	Rate	2001	0.0118403	0.0201118	0.00619646
37	Deaths	China	Male	Age-standardized	Aortic aneurysm	High body-mass index	Rate	2002	0.015077	0.0251707	0.00781349
38	Deaths	China	Female	Age-standardized	Aortic aneurysm	High body-mass index	Rate	2002	0.00957762	0.0169818	0.00500071
39	Deaths	China	Both	Age-standardized	Aortic aneurysm	High body-mass index	Rate	2002	0.0122219	0.0205799	0.00644375
40	Deaths	China	Male	Age-standardized	Aortic aneurysm	High body-mass index	Rate	2003	0.0159802	0.0270266	0.00875222
41	Deaths	China	Female	Age-standardized	Aortic aneurysm	High body-mass index	Rate	2003	0.00979078	0.017038	0.00507265
42	Deaths	China	Both	Age-standardized	Aortic aneurysm	High body-mass index	Rate	2003	0.0127281	0.0217146	0.00692917
43	Deaths	China	Male	Age-standardized	Aortic aneurysm	High body-mass index	Rate	2004	0.0165884	0.0270497	0.00875149
44	Deaths	China	Female	Age-standardized	Aortic aneurysm	High body-mass index	Rate	2004	0.00996412	0.0170261	0.00509764
45	Deaths	China	Both	Age-standardized	Aortic aneurysm	High body-mass index	Rate	2004	0.0131045	0.0218664	0.00695382
46	Deaths	China	Male	Age-standardized	Aortic aneurysm	High body-mass index	Rate	2005	0.0176476	0.0293943	0.0095422
47	Deaths	China	Female	Age-standardized	Aortic aneurysm	High body-mass index	Rate	2005	0.0102004	0.0176793	0.00531181
48	Deaths	China	Both	Age-standardized	Aortic aneurysm	High body-mass index	Rate	2005	0.0137127	0.0228598	0.00751363
49	Deaths	China	Male	Age-standardized	Aortic aneurysm	High body-mass index	Rate	2006	0.0190023	0.0315302	0.0101977
50	Deaths	China	Female	Age-standardized	Aortic aneurysm	High body-mass index	Rate	2006	0.0103517	0.0177302	0.00537703
51	Deaths	China	Both	Age-standardized	Aortic aneurysm	High body-mass index	Rate	2006	0.0144184	0.0240177	0.00766829
52	Deaths	China	Male	Age-standardized	Aortic aneurysm	High body-mass index	Rate	2007	0.0208652	0.0348919	0.0113688
53	Deaths	China	Female	Age-standardized	Aortic aneurysm	High body-mass index	Rate	2007	0.0107041	0.0184191	0.00542725
54	Deaths	China	Both	Age-standardized	Aortic aneurysm	High body-mass index	Rate	2007	0.015467	0.0254731	0.00828949
55	Deaths	China	Male	Age-standardized	Aortic aneurysm	High body-mass index	Rate	2008	0.0230088	0.0375749	0.0123409
56	Deaths	China	Female	Age-standardized	Aortic aneurysm	High body-mass index	Rate	2008	0.0112806	0.0194526	0.00590479
57	Deaths	China	Both	Age-standardized	Aortic aneurysm	High body-mass index	Rate	2008	0.0168048	0.0279499	0.00901841
58	Deaths	China	Male	Age-standardized	Aortic aneurysm	High body-mass index	Rate	2009	0.0251086	0.0401675	0.0137237
59	Deaths	China	Female	Age-standardized	Aortic aneurysm	High body-mass index	Rate	2009	0.0118732	0.0203459	0.00620927
60	Deaths	China	Both	Age-standardized	Aortic aneurysm	High body-mass index	Rate	2009	0.0181198	0.0290845	0.00980173
61	Deaths	China	Male	Age-standardized	Aortic aneurysm	High body-mass index	Rate	2010	0.0270046	0.0440728	0.014336
62	Deaths	China	Female	Age-standardized	Aortic aneurysm	High body-mass index	Rate	2010	0.0123192	0.0213569	0.00617496
63	Deaths	China	Both	Age-standardized	Aortic aneurysm	High body-mass index	Rate	2010	0.0192464	0.032352	0.0103011
64	Deaths	China	Male	Age-standardized	Aortic aneurysm	High body-mass index	Rate	2011	0.0277481	0.0461251	0.0150307
65	Deaths	China	Female	Age-standardized	Aortic aneurysm	High body-mass index	Rate	2011	0.0125638	0.0212459	0.00660294
66	Deaths	China	Both	Age-standardized	Aortic aneurysm	High body-mass index	Rate	2011	0.0197376	0.0328546	0.0106514
67	Deaths	China	Male	Age-standardized	Aortic aneurysm	High body-mass index	Rate	2012	0.0285053	0.0482682	0.0154466
68	Deaths	China	Female	Age-standardized	Aortic aneurysm	High body-mass index	Rate	2012	0.0126094	0.0212752	0.00631448
69	Deaths	China	Both	Age-standardized	Aortic aneurysm	High body-mass index	Rate	2012	0.0201262	0.0338383	0.0108302
70	Deaths	China	Male	Age-standardized	Aortic aneurysm	High body-mass index	Rate	2013	0.02902	0.047416	0.0154998
71	Deaths	China	Female	Age-standardized	Aortic aneurysm	High body-mass index	Rate	2013	0.0128238	0.0217514	0.00657157
72	Deaths	China	Both	Age-standardized	Aortic aneurysm	High body-mass index	Rate	2013	0.0204801	0.0333693	0.0109957
73	Deaths	China	Male	Age-standardized	Aortic aneurysm	High body-mass index	Rate	2014	0.029997	0.0514949	0.0158756
74	Deaths	China	Female	Age-standardized	Aortic aneurysm	High body-mass index	Rate	2014	0.013163	0.0227311	0.00680964
75	Deaths	China	Both	Age-standardized	Aortic aneurysm	High body-mass index	Rate	2014	0.0211394	0.0352871	0.0111434
76	Deaths	China	Male	Age-standardized	Aortic aneurysm	High body-mass index	Rate	2015	0.0309338	0.0549773	0.0161522
77	Deaths	China	Female	Age-standardized	Aortic aneurysm	High body-mass index	Rate	2015	0.0134351	0.0226411	0.00673503
78	Deaths	China	Both	Age-standardized	Aortic aneurysm	High body-mass index	Rate	2015	0.0217369	0.0364787	0.0113329
79	Deaths	China	Male	Age-standardized	Aortic aneurysm	High body-mass index	Rate	2016	0.0322732	0.0561366	0.0172556
80	Deaths	China	Female	Age-standardized	Aortic aneurysm	High body-mass index	Rate	2016	0.0139336	0.0242923	0.00710145
81	Deaths	China	Both	Age-standardized	Aortic aneurysm	High body-mass index	Rate	2016	0.022641	0.0391954	0.0120283
82	Deaths	China	Male	Age-standardized	Aortic aneurysm	High body-mass index	Rate	2017	0.0335928	0.0590148	0.0176796
83	Deaths	China	Female	Age-standardized	Aortic aneurysm	High body-mass index	Rate	2017	0.0144462	0.0251373	0.00687477
84	Deaths	China	Both	Age-standardized	Aortic aneurysm	High body-mass index	Rate	2017	0.0235573	0.0396145	0.012016
85	Deaths	China	Male	Age-standardized	Aortic aneurysm	High body-mass index	Rate	2018	0.0344775	0.0583046	0.0174817
86	Deaths	China	Female	Age-standardized	Aortic aneurysm	High body-mass index	Rate	2018	0.0147994	0.0264943	0.00740762
87	Deaths	China	Both	Age-standardized	Aortic aneurysm	High body-mass index	Rate	2018	0.0241814	0.0407704	0.0122148
88	Deaths	China	Male	Age-standardized	Aortic aneurysm	High body-mass index	Rate	2019	0.0356732	0.0648154	0.0182071
89	Deaths	China	Female	Age-standardized	Aortic aneurysm	High body-mass index	Rate	2019	0.0151544	0.0264824	0.00753581
90	Deaths	China	Both	Age-standardized	Aortic aneurysm	High body-mass index	Rate	2019	0.0249377	0.0422051	0.0132453
91	Deaths	China	Male	Age-standardized	Aortic aneurysm	High body-mass index	Rate	2020	0.0366912	0.0671374	0.0184834
92	Deaths	China	Female	Age-standardized	Aortic aneurysm	High body-mass index	Rate	2020	0.0155247	0.0273296	0.0074544
93	Deaths	China	Both	Age-standardized	Aortic aneurysm	High body-mass index	Rate	2020	0.0256122	0.0450364	0.0129118
94	Deaths	China	Male	Age-standardized	Aortic aneurysm	High body-mass index	Rate	2021	0.0376114	0.0665906	0.0193192
95	Deaths	China	Female	Age-standardized	Aortic aneurysm	High body-mass index	Rate	2021	0.0158938	0.0290181	0.00740226
96	Deaths	China	Both	Age-standardized	Aortic aneurysm	High body-mass index	Rate	2021	0.0262432	0.0471738	0.0132993
97	Deaths	Brazil	Male	Age-standardized	Aortic aneurysm	High body-mass index	Rate	1990	0.300063	0.501088	0.166041
98	Deaths	Brazil	Female	Age-standardized	Aortic aneurysm	High body-mass index	Rate	1990	0.151574	0.260966	0.0798921
99	Deaths	Brazil	Both	Age-standardized	Aortic aneurysm	High body-mass index	Rate	1990	0.221387	0.371819	0.120356
100	Deaths	Brazil	Male	Age-standardized	Aortic aneurysm	High body-mass index	Rate	1991	0.306959	0.513575	0.168823
101	Deaths	Brazil	Female	Age-standardized	Aortic aneurysm	High body-mass index	Rate	1991	0.158889	0.274237	0.0838119
102	Deaths	Brazil	Both	Age-standardized	Aortic aneurysm	High body-mass index	Rate	1991	0.228355	0.383616	0.123988
103	Deaths	Brazil	Male	Age-standardized	Aortic aneurysm	High body-mass index	Rate	1992	0.332373	0.553708	0.182051
104	Deaths	Brazil	Female	Age-standardized	Aortic aneurysm	High body-mass index	Rate	1992	0.166576	0.289423	0.08769
105	Deaths	Brazil	Both	Age-standardized	Aortic aneurysm	High body-mass index	Rate	1992	0.243999	0.409086	0.132242
106	Deaths	Brazil	Male	Age-standardized	Aortic aneurysm	High body-mass index	Rate	1993	0.354748	0.58721	0.192909
107	Deaths	Brazil	Female	Age-standardized	Aortic aneurysm	High body-mass index	Rate	1993	0.178394	0.309885	0.0943519
108	Deaths	Brazil	Both	Age-standardized	Aortic aneurysm	High body-mass index	Rate	1993	0.2606	0.438786	0.141183
109	Deaths	Brazil	Male	Age-standardized	Aortic aneurysm	High body-mass index	Rate	1994	0.367288	0.613288	0.199597
110	Deaths	Brazil	Female	Age-standardized	Aortic aneurysm	High body-mass index	Rate	1994	0.19035	0.329386	0.100219
111	Deaths	Brazil	Both	Age-standardized	Aortic aneurysm	High body-mass index	Rate	1994	0.272845	0.461214	0.147278
112	Deaths	Brazil	Male	Age-standardized	Aortic aneurysm	High body-mass index	Rate	1995	0.375125	0.630447	0.203712
113	Deaths	Brazil	Female	Age-standardized	Aortic aneurysm	High body-mass index	Rate	1995	0.20304	0.347873	0.106762
114	Deaths	Brazil	Both	Age-standardized	Aortic aneurysm	High body-mass index	Rate	1995	0.283097	0.478903	0.151484
115	Deaths	Brazil	Male	Age-standardized	Aortic aneurysm	High body-mass index	Rate	1996	0.392222	0.660738	0.214439
116	Deaths	Brazil	Female	Age-standardized	Aortic aneurysm	High body-mass index	Rate	1996	0.204573	0.349822	0.108257
117	Deaths	Brazil	Both	Age-standardized	Aortic aneurysm	High body-mass index	Rate	1996	0.291743	0.495422	0.15618
118	Deaths	Brazil	Male	Age-standardized	Aortic aneurysm	High body-mass index	Rate	1997	0.398616	0.677596	0.218547
119	Deaths	Brazil	Female	Age-standardized	Aortic aneurysm	High body-mass index	Rate	1997	0.207517	0.354616	0.109714
120	Deaths	Brazil	Both	Age-standardized	Aortic aneurysm	High body-mass index	Rate	1997	0.296134	0.50608	0.158243
121	Deaths	Brazil	Male	Age-standardized	Aortic aneurysm	High body-mass index	Rate	1998	0.412385	0.7016	0.226447
122	Deaths	Brazil	Female	Age-standardized	Aortic aneurysm	High body-mass index	Rate	1998	0.21439	0.367766	0.113314
123	Deaths	Brazil	Both	Age-standardized	Aortic aneurysm	High body-mass index	Rate	1998	0.306001	0.524215	0.163161
124	Deaths	Brazil	Male	Age-standardized	Aortic aneurysm	High body-mass index	Rate	1999	0.433965	0.739893	0.237505
125	Deaths	Brazil	Female	Age-standardized	Aortic aneurysm	High body-mass index	Rate	1999	0.227346	0.389128	0.119467
126	Deaths	Brazil	Both	Age-standardized	Aortic aneurysm	High body-mass index	Rate	1999	0.322963	0.555714	0.172114
127	Deaths	Brazil	Male	Age-standardized	Aortic aneurysm	High body-mass index	Rate	2000	0.448143	0.767946	0.243767
128	Deaths	Brazil	Female	Age-standardized	Aortic aneurysm	High body-mass index	Rate	2000	0.241788	0.415247	0.127232
129	Deaths	Brazil	Both	Age-standardized	Aortic aneurysm	High body-mass index	Rate	2000	0.336969	0.57862	0.179093
130	Deaths	Brazil	Male	Age-standardized	Aortic aneurysm	High body-mass index	Rate	2001	0.451273	0.770394	0.243977
131	Deaths	Brazil	Female	Age-standardized	Aortic aneurysm	High body-mass index	Rate	2001	0.24165	0.417672	0.126109
132	Deaths	Brazil	Both	Age-standardized	Aortic aneurysm	High body-mass index	Rate	2001	0.338229	0.579248	0.17877
133	Deaths	Brazil	Male	Age-standardized	Aortic aneurysm	High body-mass index	Rate	2002	0.45866	0.785233	0.248287
134	Deaths	Brazil	Female	Age-standardized	Aortic aneurysm	High body-mass index	Rate	2002	0.246949	0.425675	0.130024
135	Deaths	Brazil	Both	Age-standardized	Aortic aneurysm	High body-mass index	Rate	2002	0.34424	0.591371	0.182631
136	Deaths	Brazil	Male	Age-standardized	Aortic aneurysm	High body-mass index	Rate	2003	0.469015	0.80234	0.25129
137	Deaths	Brazil	Female	Age-standardized	Aortic aneurysm	High body-mass index	Rate	2003	0.250352	0.432907	0.131536
138	Deaths	Brazil	Both	Age-standardized	Aortic aneurysm	High body-mass index	Rate	2003	0.350546	0.600884	0.186306
139	Deaths	Brazil	Male	Age-standardized	Aortic aneurysm	High body-mass index	Rate	2004	0.476947	0.819515	0.256069
140	Deaths	Brazil	Female	Age-standardized	Aortic aneurysm	High body-mass index	Rate	2004	0.253076	0.437124	0.133101
141	Deaths	Brazil	Both	Age-standardized	Aortic aneurysm	High body-mass index	Rate	2004	0.355516	0.609312	0.190214
142	Deaths	Brazil	Male	Age-standardized	Aortic aneurysm	High body-mass index	Rate	2005	0.470314	0.813266	0.250039
143	Deaths	Brazil	Female	Age-standardized	Aortic aneurysm	High body-mass index	Rate	2005	0.25324	0.4376	0.13329
144	Deaths	Brazil	Both	Age-standardized	Aortic aneurysm	High body-mass index	Rate	2005	0.352425	0.605429	0.187723
145	Deaths	Brazil	Male	Age-standardized	Aortic aneurysm	High body-mass index	Rate	2006	0.468855	0.814697	0.248888
146	Deaths	Brazil	Female	Age-standardized	Aortic aneurysm	High body-mass index	Rate	2006	0.25894	0.450594	0.136488
147	Deaths	Brazil	Both	Age-standardized	Aortic aneurysm	High body-mass index	Rate	2006	0.354665	0.609221	0.188666
148	Deaths	Brazil	Male	Age-standardized	Aortic aneurysm	High body-mass index	Rate	2007	0.47233	0.824655	0.2501
149	Deaths	Brazil	Female	Age-standardized	Aortic aneurysm	High body-mass index	Rate	2007	0.259244	0.449741	0.137354
150	Deaths	Brazil	Both	Age-standardized	Aortic aneurysm	High body-mass index	Rate	2007	0.356158	0.616463	0.189742
151	Deaths	Brazil	Male	Age-standardized	Aortic aneurysm	High body-mass index	Rate	2008	0.480835	0.846753	0.256117
152	Deaths	Brazil	Female	Age-standardized	Aortic aneurysm	High body-mass index	Rate	2008	0.264027	0.460013	0.140024
153	Deaths	Brazil	Both	Age-standardized	Aortic aneurysm	High body-mass index	Rate	2008	0.362506	0.630412	0.193594
154	Deaths	Brazil	Male	Age-standardized	Aortic aneurysm	High body-mass index	Rate	2009	0.476556	0.840409	0.253833
155	Deaths	Brazil	Female	Age-standardized	Aortic aneurysm	High body-mass index	Rate	2009	0.264563	0.462668	0.140381
156	Deaths	Brazil	Both	Age-standardized	Aortic aneurysm	High body-mass index	Rate	2009	0.36098	0.632349	0.192624
157	Deaths	Brazil	Male	Age-standardized	Aortic aneurysm	High body-mass index	Rate	2010	0.477349	0.841622	0.252982
158	Deaths	Brazil	Female	Age-standardized	Aortic aneurysm	High body-mass index	Rate	2010	0.270456	0.473964	0.143172
159	Deaths	Brazil	Both	Age-standardized	Aortic aneurysm	High body-mass index	Rate	2010	0.364636	0.639584	0.193294
160	Deaths	Brazil	Male	Age-standardized	Aortic aneurysm	High body-mass index	Rate	2011	0.482901	0.85442	0.255725
161	Deaths	Brazil	Female	Age-standardized	Aortic aneurysm	High body-mass index	Rate	2011	0.27742	0.488517	0.14693
162	Deaths	Brazil	Both	Age-standardized	Aortic aneurysm	High body-mass index	Rate	2011	0.370945	0.652848	0.196701
163	Deaths	Brazil	Male	Age-standardized	Aortic aneurysm	High body-mass index	Rate	2012	0.47899	0.841252	0.253717
164	Deaths	Brazil	Female	Age-standardized	Aortic aneurysm	High body-mass index	Rate	2012	0.275598	0.484011	0.145174
165	Deaths	Brazil	Both	Age-standardized	Aortic aneurysm	High body-mass index	Rate	2012	0.367907	0.648536	0.194913
166	Deaths	Brazil	Male	Age-standardized	Aortic aneurysm	High body-mass index	Rate	2013	0.478267	0.849877	0.252587
167	Deaths	Brazil	Female	Age-standardized	Aortic aneurysm	High body-mass index	Rate	2013	0.277878	0.485764	0.144993
168	Deaths	Brazil	Both	Age-standardized	Aortic aneurysm	High body-mass index	Rate	2013	0.368862	0.651238	0.195142
169	Deaths	Brazil	Male	Age-standardized	Aortic aneurysm	High body-mass index	Rate	2014	0.474641	0.845434	0.24878
170	Deaths	Brazil	Female	Age-standardized	Aortic aneurysm	High body-mass index	Rate	2014	0.276625	0.485162	0.143654
171	Deaths	Brazil	Both	Age-standardized	Aortic aneurysm	High body-mass index	Rate	2014	0.366306	0.649752	0.191842
172	Deaths	Brazil	Male	Age-standardized	Aortic aneurysm	High body-mass index	Rate	2015	0.473084	0.844682	0.247247
173	Deaths	Brazil	Female	Age-standardized	Aortic aneurysm	High body-mass index	Rate	2015	0.280064	0.490058	0.144552
174	Deaths	Brazil	Both	Age-standardized	Aortic aneurysm	High body-mass index	Rate	2015	0.367349	0.653763	0.192398
175	Deaths	Brazil	Male	Age-standardized	Aortic aneurysm	High body-mass index	Rate	2016	0.488721	0.868752	0.255612
176	Deaths	Brazil	Female	Age-standardized	Aortic aneurysm	High body-mass index	Rate	2016	0.285074	0.49815	0.147439
177	Deaths	Brazil	Both	Age-standardized	Aortic aneurysm	High body-mass index	Rate	2016	0.377253	0.668945	0.197492
178	Deaths	Brazil	Male	Age-standardized	Aortic aneurysm	High body-mass index	Rate	2017	0.475624	0.846606	0.250802
179	Deaths	Brazil	Female	Age-standardized	Aortic aneurysm	High body-mass index	Rate	2017	0.277157	0.485657	0.142926
180	Deaths	Brazil	Both	Age-standardized	Aortic aneurysm	High body-mass index	Rate	2017	0.366887	0.647192	0.192129
181	Deaths	Brazil	Male	Age-standardized	Aortic aneurysm	High body-mass index	Rate	2018	0.475002	0.841824	0.249913
182	Deaths	Brazil	Female	Age-standardized	Aortic aneurysm	High body-mass index	Rate	2018	0.27683	0.488309	0.142301
183	Deaths	Brazil	Both	Age-standardized	Aortic aneurysm	High body-mass index	Rate	2018	0.366406	0.647471	0.190907
184	Deaths	Brazil	Male	Age-standardized	Aortic aneurysm	High body-mass index	Rate	2019	0.481433	0.845251	0.253594
185	Deaths	Brazil	Female	Age-standardized	Aortic aneurysm	High body-mass index	Rate	2019	0.284682	0.499023	0.145747
186	Deaths	Brazil	Both	Age-standardized	Aortic aneurysm	High body-mass index	Rate	2019	0.373689	0.656925	0.194663
187	Deaths	Brazil	Male	Age-standardized	Aortic aneurysm	High body-mass index	Rate	2020	0.492148	0.860257	0.256547
188	Deaths	Brazil	Female	Age-standardized	Aortic aneurysm	High body-mass index	Rate	2020	0.290265	0.510928	0.150974
189	Deaths	Brazil	Both	Age-standardized	Aortic aneurysm	High body-mass index	Rate	2020	0.381503	0.669726	0.201393
190	Deaths	Brazil	Male	Age-standardized	Aortic aneurysm	High body-mass index	Rate	2021	0.492305	0.854866	0.257459
191	Deaths	Brazil	Female	Age-standardized	Aortic aneurysm	High body-mass index	Rate	2021	0.293246	0.51572	0.150514
192	Deaths	Brazil	Both	Age-standardized	Aortic aneurysm	High body-mass index	Rate	2021	0.383197	0.673526	0.199408
193	Deaths	India	Male	Age-standardized	Aortic aneurysm	High body-mass index	Rate	1990	0.010965	0.0264522	0.00403981
194	Deaths	India	Female	Age-standardized	Aortic aneurysm	High body-mass index	Rate	1990	0.0110734	0.0277333	0.00404609
195	Deaths	India	Both	Age-standardized	Aortic aneurysm	High body-mass index	Rate	1990	0.0110316	0.0215439	0.00449504
196	Deaths	India	Male	Age-standardized	Aortic aneurysm	High body-mass index	Rate	1991	0.0114669	0.0281431	0.00442413
197	Deaths	India	Female	Age-standardized	Aortic aneurysm	High body-mass index	Rate	1991	0.0112549	0.0294644	0.00411206
198	Deaths	India	Both	Age-standardized	Aortic aneurysm	High body-mass index	Rate	1991	0.0113742	0.022147	0.00466548
199	Deaths	India	Male	Age-standardized	Aortic aneurysm	High body-mass index	Rate	1992	0.012068	0.0288297	0.00469575
200	Deaths	India	Female	Age-standardized	Aortic aneurysm	High body-mass index	Rate	1992	0.0117358	0.0296855	0.00428669
201	Deaths	India	Both	Age-standardized	Aortic aneurysm	High body-mass index	Rate	1992	0.0119219	0.0231978	0.00491459
202	Deaths	India	Male	Age-standardized	Aortic aneurysm	High body-mass index	Rate	1993	0.0126191	0.0294455	0.00490191
203	Deaths	India	Female	Age-standardized	Aortic aneurysm	High body-mass index	Rate	1993	0.0120328	0.0308402	0.00438454
204	Deaths	India	Both	Age-standardized	Aortic aneurysm	High body-mass index	Rate	1993	0.0123465	0.0238507	0.00517003
205	Deaths	India	Male	Age-standardized	Aortic aneurysm	High body-mass index	Rate	1994	0.0133254	0.0313126	0.00545304
206	Deaths	India	Female	Age-standardized	Aortic aneurysm	High body-mass index	Rate	1994	0.0127323	0.0317757	0.00489919
207	Deaths	India	Both	Age-standardized	Aortic aneurysm	High body-mass index	Rate	1994	0.0130529	0.0252742	0.00556553
208	Deaths	India	Male	Age-standardized	Aortic aneurysm	High body-mass index	Rate	1995	0.0142083	0.0326497	0.00569405
209	Deaths	India	Female	Age-standardized	Aortic aneurysm	High body-mass index	Rate	1995	0.0138513	0.0336234	0.00532712
210	Deaths	India	Both	Age-standardized	Aortic aneurysm	High body-mass index	Rate	1995	0.0140601	0.026902	0.0059584
211	Deaths	India	Male	Age-standardized	Aortic aneurysm	High body-mass index	Rate	1996	0.0146603	0.0330054	0.00585136
212	Deaths	India	Female	Age-standardized	Aortic aneurysm	High body-mass index	Rate	1996	0.0140532	0.0340732	0.00547965
213	Deaths	India	Both	Age-standardized	Aortic aneurysm	High body-mass index	Rate	1996	0.014382	0.0272894	0.00612916
214	Deaths	India	Male	Age-standardized	Aortic aneurysm	High body-mass index	Rate	1997	0.0151208	0.0342317	0.00637305
215	Deaths	India	Female	Age-standardized	Aortic aneurysm	High body-mass index	Rate	1997	0.0139069	0.0338212	0.0055271
216	Deaths	India	Both	Age-standardized	Aortic aneurysm	High body-mass index	Rate	1997	0.0145337	0.0276713	0.00621548
217	Deaths	India	Male	Age-standardized	Aortic aneurysm	High body-mass index	Rate	1998	0.0153486	0.0360566	0.00618532
218	Deaths	India	Female	Age-standardized	Aortic aneurysm	High body-mass index	Rate	1998	0.0139254	0.0337309	0.00546952
219	Deaths	India	Both	Age-standardized	Aortic aneurysm	High body-mass index	Rate	1998	0.0146511	0.028194	0.00614892
220	Deaths	India	Male	Age-standardized	Aortic aneurysm	High body-mass index	Rate	1999	0.015746	0.0357368	0.00670856
221	Deaths	India	Female	Age-standardized	Aortic aneurysm	High body-mass index	Rate	1999	0.0142347	0.0341907	0.00570884
222	Deaths	India	Both	Age-standardized	Aortic aneurysm	High body-mass index	Rate	1999	0.0150035	0.028268	0.00663473
223	Deaths	India	Male	Age-standardized	Aortic aneurysm	High body-mass index	Rate	2000	0.0161256	0.0371514	0.00672286
224	Deaths	India	Female	Age-standardized	Aortic aneurysm	High body-mass index	Rate	2000	0.0142928	0.0328023	0.00576125
225	Deaths	India	Both	Age-standardized	Aortic aneurysm	High body-mass index	Rate	2000	0.0152189	0.0289432	0.00652538
226	Deaths	India	Male	Age-standardized	Aortic aneurysm	High body-mass index	Rate	2001	0.0171417	0.0378714	0.00716045
227	Deaths	India	Female	Age-standardized	Aortic aneurysm	High body-mass index	Rate	2001	0.0146699	0.03394	0.00598467
228	Deaths	India	Both	Age-standardized	Aortic aneurysm	High body-mass index	Rate	2001	0.015904	0.0304822	0.00699205
229	Deaths	India	Male	Age-standardized	Aortic aneurysm	High body-mass index	Rate	2002	0.0178984	0.0402405	0.00741859
230	Deaths	India	Female	Age-standardized	Aortic aneurysm	High body-mass index	Rate	2002	0.0152913	0.0352682	0.00618477
231	Deaths	India	Both	Age-standardized	Aortic aneurysm	High body-mass index	Rate	2002	0.0165919	0.0317626	0.00724194
232	Deaths	India	Male	Age-standardized	Aortic aneurysm	High body-mass index	Rate	2003	0.0190847	0.0435522	0.00809498
233	Deaths	India	Female	Age-standardized	Aortic aneurysm	High body-mass index	Rate	2003	0.0162265	0.0371588	0.00676403
234	Deaths	India	Both	Age-standardized	Aortic aneurysm	High body-mass index	Rate	2003	0.0176528	0.0339417	0.00798227
235	Deaths	India	Male	Age-standardized	Aortic aneurysm	High body-mass index	Rate	2004	0.0208309	0.045097	0.00902055
236	Deaths	India	Female	Age-standardized	Aortic aneurysm	High body-mass index	Rate	2004	0.0175239	0.0373886	0.00772098
237	Deaths	India	Both	Age-standardized	Aortic aneurysm	High body-mass index	Rate	2004	0.019176	0.0356817	0.00892774
238	Deaths	India	Male	Age-standardized	Aortic aneurysm	High body-mass index	Rate	2005	0.0213097	0.0459925	0.00939662
239	Deaths	India	Female	Age-standardized	Aortic aneurysm	High body-mass index	Rate	2005	0.0179374	0.0386318	0.00776825
240	Deaths	India	Both	Age-standardized	Aortic aneurysm	High body-mass index	Rate	2005	0.0196279	0.0364871	0.00905924
241	Deaths	India	Male	Age-standardized	Aortic aneurysm	High body-mass index	Rate	2006	0.0217137	0.0462873	0.00922164
242	Deaths	India	Female	Age-standardized	Aortic aneurysm	High body-mass index	Rate	2006	0.018694	0.0406629	0.00810584
243	Deaths	India	Both	Age-standardized	Aortic aneurysm	High body-mass index	Rate	2006	0.0202262	0.0381854	0.00918028
244	Deaths	India	Male	Age-standardized	Aortic aneurysm	High body-mass index	Rate	2007	0.0233663	0.0494785	0.0100479
245	Deaths	India	Female	Age-standardized	Aortic aneurysm	High body-mass index	Rate	2007	0.0198132	0.0430863	0.00870176
246	Deaths	India	Both	Age-standardized	Aortic aneurysm	High body-mass index	Rate	2007	0.021603	0.0404291	0.0100557
247	Deaths	India	Male	Age-standardized	Aortic aneurysm	High body-mass index	Rate	2008	0.0242075	0.0515143	0.0103618
248	Deaths	India	Female	Age-standardized	Aortic aneurysm	High body-mass index	Rate	2008	0.0205892	0.0447677	0.00916193
249	Deaths	India	Both	Age-standardized	Aortic aneurysm	High body-mass index	Rate	2008	0.0224128	0.0418761	0.0102077
250	Deaths	India	Male	Age-standardized	Aortic aneurysm	High body-mass index	Rate	2009	0.0251327	0.0526152	0.0107859
251	Deaths	India	Female	Age-standardized	Aortic aneurysm	High body-mass index	Rate	2009	0.0213597	0.0440591	0.00979845
252	Deaths	India	Both	Age-standardized	Aortic aneurysm	High body-mass index	Rate	2009	0.0232565	0.0428576	0.0107415
253	Deaths	India	Male	Age-standardized	Aortic aneurysm	High body-mass index	Rate	2010	0.0268427	0.0580956	0.0117199
254	Deaths	India	Female	Age-standardized	Aortic aneurysm	High body-mass index	Rate	2010	0.02199	0.0457159	0.0102359
255	Deaths	India	Both	Age-standardized	Aortic aneurysm	High body-mass index	Rate	2010	0.0243954	0.0450077	0.011388
256	Deaths	India	Male	Age-standardized	Aortic aneurysm	High body-mass index	Rate	2011	0.0282864	0.0596529	0.012468
257	Deaths	India	Female	Age-standardized	Aortic aneurysm	High body-mass index	Rate	2011	0.0231017	0.0475217	0.010842
258	Deaths	India	Both	Age-standardized	Aortic aneurysm	High body-mass index	Rate	2011	0.0256613	0.0475841	0.0122313
259	Deaths	India	Male	Age-standardized	Aortic aneurysm	High body-mass index	Rate	2012	0.0293542	0.0619574	0.0130981
260	Deaths	India	Female	Age-standardized	Aortic aneurysm	High body-mass index	Rate	2012	0.0240404	0.0485237	0.0114358
261	Deaths	India	Both	Age-standardized	Aortic aneurysm	High body-mass index	Rate	2012	0.0266536	0.0487766	0.0128913
262	Deaths	India	Male	Age-standardized	Aortic aneurysm	High body-mass index	Rate	2013	0.0311656	0.0659953	0.0136432
263	Deaths	India	Female	Age-standardized	Aortic aneurysm	High body-mass index	Rate	2013	0.0252417	0.0514894	0.0117254
264	Deaths	India	Both	Age-standardized	Aortic aneurysm	High body-mass index	Rate	2013	0.0281274	0.0513574	0.0137386
265	Deaths	India	Male	Age-standardized	Aortic aneurysm	High body-mass index	Rate	2014	0.0331965	0.0707418	0.0146219
266	Deaths	India	Female	Age-standardized	Aortic aneurysm	High body-mass index	Rate	2014	0.0263297	0.0513908	0.0124449
267	Deaths	India	Both	Age-standardized	Aortic aneurysm	High body-mass index	Rate	2014	0.0296207	0.0541183	0.0145479
268	Deaths	India	Male	Age-standardized	Aortic aneurysm	High body-mass index	Rate	2015	0.0353398	0.0738528	0.0159322
269	Deaths	India	Female	Age-standardized	Aortic aneurysm	High body-mass index	Rate	2015	0.0277513	0.0532798	0.0130421
270	Deaths	India	Both	Age-standardized	Aortic aneurysm	High body-mass index	Rate	2015	0.0313673	0.056391	0.0154683
271	Deaths	India	Male	Age-standardized	Aortic aneurysm	High body-mass index	Rate	2016	0.0360464	0.0743044	0.0161736
272	Deaths	India	Female	Age-standardized	Aortic aneurysm	High body-mass index	Rate	2016	0.0291779	0.0560417	0.0137444
273	Deaths	India	Both	Age-standardized	Aortic aneurysm	High body-mass index	Rate	2016	0.0324735	0.057599	0.0158729
274	Deaths	India	Male	Age-standardized	Aortic aneurysm	High body-mass index	Rate	2017	0.0379367	0.0781193	0.0172563
275	Deaths	India	Female	Age-standardized	Aortic aneurysm	High body-mass index	Rate	2017	0.0311853	0.0583768	0.0146445
276	Deaths	India	Both	Age-standardized	Aortic aneurysm	High body-mass index	Rate	2017	0.0344611	0.060558	0.0169171
277	Deaths	India	Male	Age-standardized	Aortic aneurysm	High body-mass index	Rate	2018	0.0398134	0.0815876	0.0179269
278	Deaths	India	Female	Age-standardized	Aortic aneurysm	High body-mass index	Rate	2018	0.0319833	0.0595629	0.0151152
279	Deaths	India	Both	Age-standardized	Aortic aneurysm	High body-mass index	Rate	2018	0.0357613	0.0629851	0.0173375
280	Deaths	India	Male	Age-standardized	Aortic aneurysm	High body-mass index	Rate	2019	0.0415748	0.0850288	0.0187891
281	Deaths	India	Female	Age-standardized	Aortic aneurysm	High body-mass index	Rate	2019	0.0329909	0.062232	0.0156274
282	Deaths	India	Both	Age-standardized	Aortic aneurysm	High body-mass index	Rate	2019	0.0371217	0.0655623	0.0177135
283	Deaths	India	Male	Age-standardized	Aortic aneurysm	High body-mass index	Rate	2020	0.0425201	0.0834171	0.0185137
284	Deaths	India	Female	Age-standardized	Aortic aneurysm	High body-mass index	Rate	2020	0.0328703	0.0613565	0.0153047
285	Deaths	India	Both	Age-standardized	Aortic aneurysm	High body-mass index	Rate	2020	0.037482	0.0667945	0.017816
286	Deaths	India	Male	Age-standardized	Aortic aneurysm	High body-mass index	Rate	2021	0.0431764	0.0859679	0.0183146
287	Deaths	India	Female	Age-standardized	Aortic aneurysm	High body-mass index	Rate	2021	0.0325689	0.0608508	0.0156716
288	Deaths	India	Both	Age-standardized	Aortic aneurysm	High body-mass index	Rate	2021	0.0375974	0.0662191	0.0188115
289	Deaths	South Africa	Male	Age-standardized	Aortic aneurysm	High body-mass index	Rate	1990	0.316978	0.542581	0.162513
290	Deaths	South Africa	Female	Age-standardized	Aortic aneurysm	High body-mass index	Rate	1990	0.207984	0.350764	0.0990396
291	Deaths	South Africa	Both	Age-standardized	Aortic aneurysm	High body-mass index	Rate	1990	0.252477	0.419456	0.127522
292	Deaths	South Africa	Male	Age-standardized	Aortic aneurysm	High body-mass index	Rate	1991	0.328148	0.562968	0.171244
293	Deaths	South Africa	Female	Age-standardized	Aortic aneurysm	High body-mass index	Rate	1991	0.20926	0.36033	0.103069
294	Deaths	South Africa	Both	Age-standardized	Aortic aneurysm	High body-mass index	Rate	1991	0.257643	0.430393	0.131415
295	Deaths	South Africa	Male	Age-standardized	Aortic aneurysm	High body-mass index	Rate	1992	0.342132	0.577109	0.182454
296	Deaths	South Africa	Female	Age-standardized	Aortic aneurysm	High body-mass index	Rate	1992	0.223806	0.391865	0.108346
297	Deaths	South Africa	Both	Age-standardized	Aortic aneurysm	High body-mass index	Rate	1992	0.27196	0.46116	0.140727
298	Deaths	South Africa	Male	Age-standardized	Aortic aneurysm	High body-mass index	Rate	1993	0.341427	0.579192	0.177427
299	Deaths	South Africa	Female	Age-standardized	Aortic aneurysm	High body-mass index	Rate	1993	0.219359	0.375093	0.10651
300	Deaths	South Africa	Both	Age-standardized	Aortic aneurysm	High body-mass index	Rate	1993	0.268915	0.450559	0.135229
301	Deaths	South Africa	Male	Age-standardized	Aortic aneurysm	High body-mass index	Rate	1994	0.358678	0.609152	0.18511
302	Deaths	South Africa	Female	Age-standardized	Aortic aneurysm	High body-mass index	Rate	1994	0.231872	0.400512	0.111869
303	Deaths	South Africa	Both	Age-standardized	Aortic aneurysm	High body-mass index	Rate	1994	0.283234	0.464921	0.144448
304	Deaths	South Africa	Male	Age-standardized	Aortic aneurysm	High body-mass index	Rate	1995	0.382529	0.643746	0.202216
305	Deaths	South Africa	Female	Age-standardized	Aortic aneurysm	High body-mass index	Rate	1995	0.228101	0.398332	0.110158
306	Deaths	South Africa	Both	Age-standardized	Aortic aneurysm	High body-mass index	Rate	1995	0.290385	0.488346	0.149071
307	Deaths	South Africa	Male	Age-standardized	Aortic aneurysm	High body-mass index	Rate	1996	0.411956	0.69308	0.219865
308	Deaths	South Africa	Female	Age-standardized	Aortic aneurysm	High body-mass index	Rate	1996	0.238649	0.414148	0.115641
309	Deaths	South Africa	Both	Age-standardized	Aortic aneurysm	High body-mass index	Rate	1996	0.308169	0.515517	0.159217
310	Deaths	South Africa	Male	Age-standardized	Aortic aneurysm	High body-mass index	Rate	1997	0.452529	0.766157	0.234773
311	Deaths	South Africa	Female	Age-standardized	Aortic aneurysm	High body-mass index	Rate	1997	0.260553	0.429808	0.130273
312	Deaths	South Africa	Both	Age-standardized	Aortic aneurysm	High body-mass index	Rate	1997	0.33725	0.554769	0.173809
313	Deaths	South Africa	Male	Age-standardized	Aortic aneurysm	High body-mass index	Rate	1998	0.453286	0.761132	0.237357
314	Deaths	South Africa	Female	Age-standardized	Aortic aneurysm	High body-mass index	Rate	1998	0.258684	0.427398	0.131365
315	Deaths	South Africa	Both	Age-standardized	Aortic aneurysm	High body-mass index	Rate	1998	0.336028	0.554235	0.177079
316	Deaths	South Africa	Male	Age-standardized	Aortic aneurysm	High body-mass index	Rate	1999	0.442725	0.749834	0.229645
317	Deaths	South Africa	Female	Age-standardized	Aortic aneurysm	High body-mass index	Rate	1999	0.260864	0.429626	0.132994
318	Deaths	South Africa	Both	Age-standardized	Aortic aneurysm	High body-mass index	Rate	1999	0.333119	0.557028	0.173775
319	Deaths	South Africa	Male	Age-standardized	Aortic aneurysm	High body-mass index	Rate	2000	0.439803	0.741271	0.228098
320	Deaths	South Africa	Female	Age-standardized	Aortic aneurysm	High body-mass index	Rate	2000	0.265442	0.439758	0.135618
321	Deaths	South Africa	Both	Age-standardized	Aortic aneurysm	High body-mass index	Rate	2000	0.334595	0.556017	0.17719
322	Deaths	South Africa	Male	Age-standardized	Aortic aneurysm	High body-mass index	Rate	2001	0.431011	0.738963	0.222974
323	Deaths	South Africa	Female	Age-standardized	Aortic aneurysm	High body-mass index	Rate	2001	0.25762	0.420151	0.131494
324	Deaths	South Africa	Both	Age-standardized	Aortic aneurysm	High body-mass index	Rate	2001	0.326014	0.549874	0.171051
325	Deaths	South Africa	Male	Age-standardized	Aortic aneurysm	High body-mass index	Rate	2002	0.42703	0.724693	0.223328
326	Deaths	South Africa	Female	Age-standardized	Aortic aneurysm	High body-mass index	Rate	2002	0.25126	0.41839	0.1284
327	Deaths	South Africa	Both	Age-standardized	Aortic aneurysm	High body-mass index	Rate	2002	0.320293	0.534211	0.169648
328	Deaths	South Africa	Male	Age-standardized	Aortic aneurysm	High body-mass index	Rate	2003	0.424368	0.725108	0.219686
329	Deaths	South Africa	Female	Age-standardized	Aortic aneurysm	High body-mass index	Rate	2003	0.243139	0.411154	0.126159
330	Deaths	South Africa	Both	Age-standardized	Aortic aneurysm	High body-mass index	Rate	2003	0.313717	0.531292	0.163933
331	Deaths	South Africa	Male	Age-standardized	Aortic aneurysm	High body-mass index	Rate	2004	0.41241	0.704569	0.211351
332	Deaths	South Africa	Female	Age-standardized	Aortic aneurysm	High body-mass index	Rate	2004	0.234351	0.394927	0.122631
333	Deaths	South Africa	Both	Age-standardized	Aortic aneurysm	High body-mass index	Rate	2004	0.303432	0.511846	0.158349
334	Deaths	South Africa	Male	Age-standardized	Aortic aneurysm	High body-mass index	Rate	2005	0.404825	0.705337	0.209672
335	Deaths	South Africa	Female	Age-standardized	Aortic aneurysm	High body-mass index	Rate	2005	0.224899	0.381766	0.118395
336	Deaths	South Africa	Both	Age-standardized	Aortic aneurysm	High body-mass index	Rate	2005	0.294447	0.499451	0.156955
337	Deaths	South Africa	Male	Age-standardized	Aortic aneurysm	High body-mass index	Rate	2006	0.399518	0.698784	0.211216
338	Deaths	South Africa	Female	Age-standardized	Aortic aneurysm	High body-mass index	Rate	2006	0.218151	0.375831	0.115408
339	Deaths	South Africa	Both	Age-standardized	Aortic aneurysm	High body-mass index	Rate	2006	0.287993	0.496404	0.152159
340	Deaths	South Africa	Male	Age-standardized	Aortic aneurysm	High body-mass index	Rate	2007	0.392107	0.678602	0.205398
341	Deaths	South Africa	Female	Age-standardized	Aortic aneurysm	High body-mass index	Rate	2007	0.209347	0.357054	0.110575
342	Deaths	South Africa	Both	Age-standardized	Aortic aneurysm	High body-mass index	Rate	2007	0.279532	0.478546	0.146639
343	Deaths	South Africa	Male	Age-standardized	Aortic aneurysm	High body-mass index	Rate	2008	0.386239	0.67739	0.2072
344	Deaths	South Africa	Female	Age-standardized	Aortic aneurysm	High body-mass index	Rate	2008	0.206109	0.358269	0.108478
345	Deaths	South Africa	Both	Age-standardized	Aortic aneurysm	High body-mass index	Rate	2008	0.27516	0.480808	0.146754
346	Deaths	South Africa	Male	Age-standardized	Aortic aneurysm	High body-mass index	Rate	2009	0.374481	0.665065	0.198548
347	Deaths	South Africa	Female	Age-standardized	Aortic aneurysm	High body-mass index	Rate	2009	0.201653	0.345409	0.105212
348	Deaths	South Africa	Both	Age-standardized	Aortic aneurysm	High body-mass index	Rate	2009	0.267786	0.468508	0.141891
349	Deaths	South Africa	Male	Age-standardized	Aortic aneurysm	High body-mass index	Rate	2010	0.363395	0.644665	0.18692
350	Deaths	South Africa	Female	Age-standardized	Aortic aneurysm	High body-mass index	Rate	2010	0.197621	0.338035	0.103139
351	Deaths	South Africa	Both	Age-standardized	Aortic aneurysm	High body-mass index	Rate	2010	0.26102	0.460519	0.137477
352	Deaths	South Africa	Male	Age-standardized	Aortic aneurysm	High body-mass index	Rate	2011	0.349793	0.629924	0.182307
353	Deaths	South Africa	Female	Age-standardized	Aortic aneurysm	High body-mass index	Rate	2011	0.19049	0.329584	0.0985965
354	Deaths	South Africa	Both	Age-standardized	Aortic aneurysm	High body-mass index	Rate	2011	0.25122	0.448344	0.132699
355	Deaths	South Africa	Male	Age-standardized	Aortic aneurysm	High body-mass index	Rate	2012	0.342523	0.616364	0.178966
356	Deaths	South Africa	Female	Age-standardized	Aortic aneurysm	High body-mass index	Rate	2012	0.185051	0.321902	0.0962671
357	Deaths	South Africa	Both	Age-standardized	Aortic aneurysm	High body-mass index	Rate	2012	0.24499	0.427619	0.129431
358	Deaths	South Africa	Male	Age-standardized	Aortic aneurysm	High body-mass index	Rate	2013	0.334536	0.591242	0.172827
359	Deaths	South Africa	Female	Age-standardized	Aortic aneurysm	High body-mass index	Rate	2013	0.180947	0.3087	0.0957977
360	Deaths	South Africa	Both	Age-standardized	Aortic aneurysm	High body-mass index	Rate	2013	0.239409	0.41079	0.126397
361	Deaths	South Africa	Male	Age-standardized	Aortic aneurysm	High body-mass index	Rate	2014	0.329695	0.584367	0.170581
362	Deaths	South Africa	Female	Age-standardized	Aortic aneurysm	High body-mass index	Rate	2014	0.182714	0.308893	0.0966226
363	Deaths	South Africa	Both	Age-standardized	Aortic aneurysm	High body-mass index	Rate	2014	0.238755	0.406483	0.126592
364	Deaths	South Africa	Male	Age-standardized	Aortic aneurysm	High body-mass index	Rate	2015	0.330637	0.582384	0.171066
365	Deaths	South Africa	Female	Age-standardized	Aortic aneurysm	High body-mass index	Rate	2015	0.182947	0.306837	0.0961414
366	Deaths	South Africa	Both	Age-standardized	Aortic aneurysm	High body-mass index	Rate	2015	0.239419	0.412633	0.12659
367	Deaths	South Africa	Male	Age-standardized	Aortic aneurysm	High body-mass index	Rate	2016	0.328506	0.582515	0.168724
368	Deaths	South Africa	Female	Age-standardized	Aortic aneurysm	High body-mass index	Rate	2016	0.183347	0.306955	0.0964373
369	Deaths	South Africa	Both	Age-standardized	Aortic aneurysm	High body-mass index	Rate	2016	0.238909	0.413994	0.126111
370	Deaths	South Africa	Male	Age-standardized	Aortic aneurysm	High body-mass index	Rate	2017	0.326515	0.584979	0.169476
371	Deaths	South Africa	Female	Age-standardized	Aortic aneurysm	High body-mass index	Rate	2017	0.181173	0.303234	0.0962891
372	Deaths	South Africa	Both	Age-standardized	Aortic aneurysm	High body-mass index	Rate	2017	0.236722	0.411532	0.126022
373	Deaths	South Africa	Male	Age-standardized	Aortic aneurysm	High body-mass index	Rate	2018	0.333961	0.584158	0.17008
374	Deaths	South Africa	Female	Age-standardized	Aortic aneurysm	High body-mass index	Rate	2018	0.184227	0.305895	0.0964811
375	Deaths	South Africa	Both	Age-standardized	Aortic aneurysm	High body-mass index	Rate	2018	0.241505	0.414346	0.126649
376	Deaths	South Africa	Male	Age-standardized	Aortic aneurysm	High body-mass index	Rate	2019	0.334438	0.593609	0.171288
377	Deaths	South Africa	Female	Age-standardized	Aortic aneurysm	High body-mass index	Rate	2019	0.183393	0.302646	0.0944527
378	Deaths	South Africa	Both	Age-standardized	Aortic aneurysm	High body-mass index	Rate	2019	0.241283	0.411592	0.125937
379	Deaths	South Africa	Male	Age-standardized	Aortic aneurysm	High body-mass index	Rate	2020	0.340287	0.606617	0.174457
380	Deaths	South Africa	Female	Age-standardized	Aortic aneurysm	High body-mass index	Rate	2020	0.19356	0.320197	0.0988113
381	Deaths	South Africa	Both	Age-standardized	Aortic aneurysm	High body-mass index	Rate	2020	0.250099	0.417154	0.131232
382	Deaths	South Africa	Male	Age-standardized	Aortic aneurysm	High body-mass index	Rate	2021	0.350723	0.616127	0.175785
383	Deaths	South Africa	Female	Age-standardized	Aortic aneurysm	High body-mass index	Rate	2021	0.194732	0.3216	0.0990137
384	Deaths	South Africa	Both	Age-standardized	Aortic aneurysm	High body-mass index	Rate	2021	0.254374	0.431264	0.132819
385	Deaths	Russian Federation	Male	Age-standardized	Aortic aneurysm	High body-mass index	Rate	1990	0.336962	0.588218	0.184816
386	Deaths	Russian Federation	Female	Age-standardized	Aortic aneurysm	High body-mass index	Rate	1990	0.17663	0.298793	0.0954467
387	Deaths	Russian Federation	Both	Age-standardized	Aortic aneurysm	High body-mass index	Rate	1990	0.228967	0.386303	0.125289
388	Deaths	Russian Federation	Male	Age-standardized	Aortic aneurysm	High body-mass index	Rate	1991	0.343579	0.600996	0.189502
389	Deaths	Russian Federation	Female	Age-standardized	Aortic aneurysm	High body-mass index	Rate	1991	0.185036	0.311344	0.0997373
390	Deaths	Russian Federation	Both	Age-standardized	Aortic aneurysm	High body-mass index	Rate	1991	0.237074	0.400327	0.129442
391	Deaths	Russian Federation	Male	Age-standardized	Aortic aneurysm	High body-mass index	Rate	1992	0.374638	0.659608	0.206675
392	Deaths	Russian Federation	Female	Age-standardized	Aortic aneurysm	High body-mass index	Rate	1992	0.199203	0.334616	0.106629
393	Deaths	Russian Federation	Both	Age-standardized	Aortic aneurysm	High body-mass index	Rate	1992	0.25764	0.434893	0.140544
394	Deaths	Russian Federation	Male	Age-standardized	Aortic aneurysm	High body-mass index	Rate	1993	0.462335	0.80358	0.2537
395	Deaths	Russian Federation	Female	Age-standardized	Aortic aneurysm	High body-mass index	Rate	1993	0.237735	0.40155	0.126472
396	Deaths	Russian Federation	Both	Age-standardized	Aortic aneurysm	High body-mass index	Rate	1993	0.314273	0.533356	0.171156
397	Deaths	Russian Federation	Male	Age-standardized	Aortic aneurysm	High body-mass index	Rate	1994	0.516603	0.893984	0.283805
398	Deaths	Russian Federation	Female	Age-standardized	Aortic aneurysm	High body-mass index	Rate	1994	0.25902	0.440705	0.136363
399	Deaths	Russian Federation	Both	Age-standardized	Aortic aneurysm	High body-mass index	Rate	1994	0.348865	0.592578	0.189821
400	Deaths	Russian Federation	Male	Age-standardized	Aortic aneurysm	High body-mass index	Rate	1995	0.471577	0.819848	0.259633
401	Deaths	Russian Federation	Female	Age-standardized	Aortic aneurysm	High body-mass index	Rate	1995	0.239207	0.405255	0.12701
402	Deaths	Russian Federation	Both	Age-standardized	Aortic aneurysm	High body-mass index	Rate	1995	0.32053	0.54426	0.173507
403	Deaths	Russian Federation	Male	Age-standardized	Aortic aneurysm	High body-mass index	Rate	1996	0.435805	0.760896	0.240402
404	Deaths	Russian Federation	Female	Age-standardized	Aortic aneurysm	High body-mass index	Rate	1996	0.218066	0.368495	0.116439
405	Deaths	Russian Federation	Both	Age-standardized	Aortic aneurysm	High body-mass index	Rate	1996	0.294606	0.499269	0.159488
406	Deaths	Russian Federation	Male	Age-standardized	Aortic aneurysm	High body-mass index	Rate	1997	0.40949	0.718379	0.225719
407	Deaths	Russian Federation	Female	Age-standardized	Aortic aneurysm	High body-mass index	Rate	1997	0.205514	0.347451	0.110073
408	Deaths	Russian Federation	Both	Age-standardized	Aortic aneurysm	High body-mass index	Rate	1997	0.27696	0.471975	0.149386
409	Deaths	Russian Federation	Male	Age-standardized	Aortic aneurysm	High body-mass index	Rate	1998	0.413806	0.72908	0.226925
410	Deaths	Russian Federation	Female	Age-standardized	Aortic aneurysm	High body-mass index	Rate	1998	0.209605	0.352934	0.112743
411	Deaths	Russian Federation	Both	Age-standardized	Aortic aneurysm	High body-mass index	Rate	1998	0.281422	0.479705	0.15108
412	Deaths	Russian Federation	Male	Age-standardized	Aortic aneurysm	High body-mass index	Rate	1999	0.52864	0.918708	0.285054
413	Deaths	Russian Federation	Female	Age-standardized	Aortic aneurysm	High body-mass index	Rate	1999	0.305749	0.519089	0.163549
414	Deaths	Russian Federation	Both	Age-standardized	Aortic aneurysm	High body-mass index	Rate	1999	0.385261	0.659417	0.207083
415	Deaths	Russian Federation	Male	Age-standardized	Aortic aneurysm	High body-mass index	Rate	2000	0.517787	0.900897	0.279365
416	Deaths	Russian Federation	Female	Age-standardized	Aortic aneurysm	High body-mass index	Rate	2000	0.275486	0.469411	0.146871
417	Deaths	Russian Federation	Both	Age-standardized	Aortic aneurysm	High body-mass index	Rate	2000	0.363704	0.621068	0.195417
418	Deaths	Russian Federation	Male	Age-standardized	Aortic aneurysm	High body-mass index	Rate	2001	0.427337	0.749193	0.232143
419	Deaths	Russian Federation	Female	Age-standardized	Aortic aneurysm	High body-mass index	Rate	2001	0.188148	0.315394	0.101958
420	Deaths	Russian Federation	Both	Age-standardized	Aortic aneurysm	High body-mass index	Rate	2001	0.275899	0.467894	0.14898
421	Deaths	Russian Federation	Male	Age-standardized	Aortic aneurysm	High body-mass index	Rate	2002	0.429411	0.753344	0.232891
422	Deaths	Russian Federation	Female	Age-standardized	Aortic aneurysm	High body-mass index	Rate	2002	0.182924	0.307974	0.0975556
423	Deaths	Russian Federation	Both	Age-standardized	Aortic aneurysm	High body-mass index	Rate	2002	0.273898	0.465913	0.147233
424	Deaths	Russian Federation	Male	Age-standardized	Aortic aneurysm	High body-mass index	Rate	2003	0.438542	0.76475	0.237625
425	Deaths	Russian Federation	Female	Age-standardized	Aortic aneurysm	High body-mass index	Rate	2003	0.18467	0.312843	0.0980626
426	Deaths	Russian Federation	Both	Age-standardized	Aortic aneurysm	High body-mass index	Rate	2003	0.279239	0.475846	0.150203
427	Deaths	Russian Federation	Male	Age-standardized	Aortic aneurysm	High body-mass index	Rate	2004	0.437046	0.763797	0.236678
428	Deaths	Russian Federation	Female	Age-standardized	Aortic aneurysm	High body-mass index	Rate	2004	0.185648	0.314142	0.0991878
429	Deaths	Russian Federation	Both	Age-standardized	Aortic aneurysm	High body-mass index	Rate	2004	0.280487	0.476981	0.15064
430	Deaths	Russian Federation	Male	Age-standardized	Aortic aneurysm	High body-mass index	Rate	2005	0.483027	0.843081	0.260017
431	Deaths	Russian Federation	Female	Age-standardized	Aortic aneurysm	High body-mass index	Rate	2005	0.199863	0.340819	0.105892
432	Deaths	Russian Federation	Both	Age-standardized	Aortic aneurysm	High body-mass index	Rate	2005	0.307538	0.522322	0.16474
433	Deaths	Russian Federation	Male	Age-standardized	Aortic aneurysm	High body-mass index	Rate	2006	0.475776	0.835554	0.255898
434	Deaths	Russian Federation	Female	Age-standardized	Aortic aneurysm	High body-mass index	Rate	2006	0.198297	0.337336	0.104963
435	Deaths	Russian Federation	Both	Age-standardized	Aortic aneurysm	High body-mass index	Rate	2006	0.302574	0.51518	0.161721
436	Deaths	Russian Federation	Male	Age-standardized	Aortic aneurysm	High body-mass index	Rate	2007	0.49033	0.860197	0.263703
437	Deaths	Russian Federation	Female	Age-standardized	Aortic aneurysm	High body-mass index	Rate	2007	0.204815	0.348069	0.108833
438	Deaths	Russian Federation	Both	Age-standardized	Aortic aneurysm	High body-mass index	Rate	2007	0.312704	0.53362	0.166904
439	Deaths	Russian Federation	Male	Age-standardized	Aortic aneurysm	High body-mass index	Rate	2008	0.530918	0.92546	0.284893
440	Deaths	Russian Federation	Female	Age-standardized	Aortic aneurysm	High body-mass index	Rate	2008	0.219306	0.373789	0.116495
441	Deaths	Russian Federation	Both	Age-standardized	Aortic aneurysm	High body-mass index	Rate	2008	0.338554	0.576905	0.180595
442	Deaths	Russian Federation	Male	Age-standardized	Aortic aneurysm	High body-mass index	Rate	2009	0.548895	0.960788	0.294764
443	Deaths	Russian Federation	Female	Age-standardized	Aortic aneurysm	High body-mass index	Rate	2009	0.233792	0.397377	0.124412
444	Deaths	Russian Federation	Both	Age-standardized	Aortic aneurysm	High body-mass index	Rate	2009	0.354049	0.602824	0.189089
445	Deaths	Russian Federation	Male	Age-standardized	Aortic aneurysm	High body-mass index	Rate	2010	0.588606	1.02443	0.315095
446	Deaths	Russian Federation	Female	Age-standardized	Aortic aneurysm	High body-mass index	Rate	2010	0.241636	0.409492	0.127789
447	Deaths	Russian Federation	Both	Age-standardized	Aortic aneurysm	High body-mass index	Rate	2010	0.374189	0.635714	0.199897
448	Deaths	Russian Federation	Male	Age-standardized	Aortic aneurysm	High body-mass index	Rate	2011	0.588976	1.02318	0.314092
449	Deaths	Russian Federation	Female	Age-standardized	Aortic aneurysm	High body-mass index	Rate	2011	0.246562	0.413381	0.131283
450	Deaths	Russian Federation	Both	Age-standardized	Aortic aneurysm	High body-mass index	Rate	2011	0.376747	0.639808	0.200952
451	Deaths	Russian Federation	Male	Age-standardized	Aortic aneurysm	High body-mass index	Rate	2012	0.605674	1.05322	0.321379
452	Deaths	Russian Federation	Female	Age-standardized	Aortic aneurysm	High body-mass index	Rate	2012	0.251426	0.422028	0.133237
453	Deaths	Russian Federation	Both	Age-standardized	Aortic aneurysm	High body-mass index	Rate	2012	0.387102	0.659821	0.205954
454	Deaths	Russian Federation	Male	Age-standardized	Aortic aneurysm	High body-mass index	Rate	2013	0.631602	1.098	0.33351
455	Deaths	Russian Federation	Female	Age-standardized	Aortic aneurysm	High body-mass index	Rate	2013	0.269541	0.452853	0.142158
456	Deaths	Russian Federation	Both	Age-standardized	Aortic aneurysm	High body-mass index	Rate	2013	0.407581	0.696703	0.215888
457	Deaths	Russian Federation	Male	Age-standardized	Aortic aneurysm	High body-mass index	Rate	2014	0.697663	1.21431	0.370051
458	Deaths	Russian Federation	Female	Age-standardized	Aortic aneurysm	High body-mass index	Rate	2014	0.292537	0.493804	0.153498
459	Deaths	Russian Federation	Both	Age-standardized	Aortic aneurysm	High body-mass index	Rate	2014	0.447498	0.767437	0.237115
460	Deaths	Russian Federation	Male	Age-standardized	Aortic aneurysm	High body-mass index	Rate	2015	0.718	1.2542	0.380445
461	Deaths	Russian Federation	Female	Age-standardized	Aortic aneurysm	High body-mass index	Rate	2015	0.306074	0.518224	0.159151
462	Deaths	Russian Federation	Both	Age-standardized	Aortic aneurysm	High body-mass index	Rate	2015	0.462911	0.79813	0.243876
463	Deaths	Russian Federation	Male	Age-standardized	Aortic aneurysm	High body-mass index	Rate	2016	0.745778	1.30415	0.396354
464	Deaths	Russian Federation	Female	Age-standardized	Aortic aneurysm	High body-mass index	Rate	2016	0.31631	0.534831	0.163727
465	Deaths	Russian Federation	Both	Age-standardized	Aortic aneurysm	High body-mass index	Rate	2016	0.480754	0.830285	0.252934
466	Deaths	Russian Federation	Male	Age-standardized	Aortic aneurysm	High body-mass index	Rate	2017	0.726763	1.27363	0.385035
467	Deaths	Russian Federation	Female	Age-standardized	Aortic aneurysm	High body-mass index	Rate	2017	0.307769	0.519473	0.159674
468	Deaths	Russian Federation	Both	Age-standardized	Aortic aneurysm	High body-mass index	Rate	2017	0.469501	0.814239	0.247182
469	Deaths	Russian Federation	Male	Age-standardized	Aortic aneurysm	High body-mass index	Rate	2018	0.74729	1.29945	0.395847
470	Deaths	Russian Federation	Female	Age-standardized	Aortic aneurysm	High body-mass index	Rate	2018	0.312546	0.527781	0.161176
471	Deaths	Russian Federation	Both	Age-standardized	Aortic aneurysm	High body-mass index	Rate	2018	0.480607	0.831508	0.251921
472	Deaths	Russian Federation	Male	Age-standardized	Aortic aneurysm	High body-mass index	Rate	2019	0.750953	1.29858	0.395788
473	Deaths	Russian Federation	Female	Age-standardized	Aortic aneurysm	High body-mass index	Rate	2019	0.318861	0.539868	0.165192
474	Deaths	Russian Federation	Both	Age-standardized	Aortic aneurysm	High body-mass index	Rate	2019	0.486196	0.842667	0.254216
475	Deaths	Russian Federation	Male	Age-standardized	Aortic aneurysm	High body-mass index	Rate	2020	0.745229	1.33402	0.386329
476	Deaths	Russian Federation	Female	Age-standardized	Aortic aneurysm	High body-mass index	Rate	2020	0.327111	0.556087	0.165863
477	Deaths	Russian Federation	Both	Age-standardized	Aortic aneurysm	High body-mass index	Rate	2020	0.488748	0.85152	0.256333
478	Deaths	Russian Federation	Male	Age-standardized	Aortic aneurysm	High body-mass index	Rate	2021	0.7283	1.2814	0.365492
479	Deaths	Russian Federation	Female	Age-standardized	Aortic aneurysm	High body-mass index	Rate	2021	0.343339	0.591622	0.170952
480	Deaths	Russian Federation	Both	Age-standardized	Aortic aneurysm	High body-mass index	Rate	2021	0.493637	0.833038	0.252121
481	DALYs (Disability-Adjusted Life Years)	China	Male	Age-standardized	Aortic aneurysm	High body-mass index	Rate	1990	0.278758	0.541421	0.128162
482	DALYs (Disability-Adjusted Life Years)	China	Female	Age-standardized	Aortic aneurysm	High body-mass index	Rate	1990	0.183023	0.38056	0.0798895
483	DALYs (Disability-Adjusted Life Years)	China	Both	Age-standardized	Aortic aneurysm	High body-mass index	Rate	1990	0.232268	0.421887	0.11504
484	DALYs (Disability-Adjusted Life Years)	China	Male	Age-standardized	Aortic aneurysm	High body-mass index	Rate	1991	0.29314	0.543623	0.13311
485	DALYs (Disability-Adjusted Life Years)	China	Female	Age-standardized	Aortic aneurysm	High body-mass index	Rate	1991	0.187935	0.379898	0.0836218
486	DALYs (Disability-Adjusted Life Years)	China	Both	Age-standardized	Aortic aneurysm	High body-mass index	Rate	1991	0.242011	0.443488	0.117562
487	DALYs (Disability-Adjusted Life Years)	China	Male	Age-standardized	Aortic aneurysm	High body-mass index	Rate	1992	0.305012	0.541177	0.140773
488	DALYs (Disability-Adjusted Life Years)	China	Female	Age-standardized	Aortic aneurysm	High body-mass index	Rate	1992	0.191942	0.377624	0.0882132
489	DALYs (Disability-Adjusted Life Years)	China	Both	Age-standardized	Aortic aneurysm	High body-mass index	Rate	1992	0.249992	0.436633	0.117502
490	DALYs (Disability-Adjusted Life Years)	China	Male	Age-standardized	Aortic aneurysm	High body-mass index	Rate	1993	0.317219	0.570797	0.150446
491	DALYs (Disability-Adjusted Life Years)	China	Female	Age-standardized	Aortic aneurysm	High body-mass index	Rate	1993	0.197562	0.391137	0.0906395
492	DALYs (Disability-Adjusted Life Years)	China	Both	Age-standardized	Aortic aneurysm	High body-mass index	Rate	1993	0.25894	0.468712	0.125712
493	DALYs (Disability-Adjusted Life Years)	China	Male	Age-standardized	Aortic aneurysm	High body-mass index	Rate	1994	0.327108	0.585168	0.159177
494	DALYs (Disability-Adjusted Life Years)	China	Female	Age-standardized	Aortic aneurysm	High body-mass index	Rate	1994	0.203601	0.390916	0.0920241
495	DALYs (Disability-Adjusted Life Years)	China	Both	Age-standardized	Aortic aneurysm	High body-mass index	Rate	1994	0.266818	0.468591	0.13398
496	DALYs (Disability-Adjusted Life Years)	China	Male	Age-standardized	Aortic aneurysm	High body-mass index	Rate	1995	0.341023	0.595937	0.158865
497	DALYs (Disability-Adjusted Life Years)	China	Female	Age-standardized	Aortic aneurysm	High body-mass index	Rate	1995	0.208807	0.394288	0.0971413
498	DALYs (Disability-Adjusted Life Years)	China	Both	Age-standardized	Aortic aneurysm	High body-mass index	Rate	1995	0.27637	0.490998	0.13746
499	DALYs (Disability-Adjusted Life Years)	China	Male	Age-standardized	Aortic aneurysm	High body-mass index	Rate	1996	0.352024	0.614025	0.170165
500	DALYs (Disability-Adjusted Life Years)	China	Female	Age-standardized	Aortic aneurysm	High body-mass index	Rate	1996	0.212574	0.409857	0.102701
501	DALYs (Disability-Adjusted Life Years)	China	Both	Age-standardized	Aortic aneurysm	High body-mass index	Rate	1996	0.28373	0.496843	0.141974
502	DALYs (Disability-Adjusted Life Years)	China	Male	Age-standardized	Aortic aneurysm	High body-mass index	Rate	1997	0.361809	0.632103	0.177856
503	DALYs (Disability-Adjusted Life Years)	China	Female	Age-standardized	Aortic aneurysm	High body-mass index	Rate	1997	0.216037	0.402263	0.107552
504	DALYs (Disability-Adjusted Life Years)	China	Both	Age-standardized	Aortic aneurysm	High body-mass index	Rate	1997	0.29033	0.513775	0.147505
505	DALYs (Disability-Adjusted Life Years)	China	Male	Age-standardized	Aortic aneurysm	High body-mass index	Rate	1998	0.3713	0.637305	0.180821
506	DALYs (Disability-Adjusted Life Years)	China	Female	Age-standardized	Aortic aneurysm	High body-mass index	Rate	1998	0.221149	0.386512	0.109013
507	DALYs (Disability-Adjusted Life Years)	China	Both	Age-standardized	Aortic aneurysm	High body-mass index	Rate	1998	0.297576	0.504455	0.15371
508	DALYs (Disability-Adjusted Life Years)	China	Male	Age-standardized	Aortic aneurysm	High body-mass index	Rate	1999	0.381411	0.650091	0.197987
509	DALYs (Disability-Adjusted Life Years)	China	Female	Age-standardized	Aortic aneurysm	High body-mass index	Rate	1999	0.225699	0.392399	0.112766
510	DALYs (Disability-Adjusted Life Years)	China	Both	Age-standardized	Aortic aneurysm	High body-mass index	Rate	1999	0.3048	0.52875	0.158396
511	DALYs (Disability-Adjusted Life Years)	China	Male	Age-standardized	Aortic aneurysm	High body-mass index	Rate	2000	0.395328	0.64338	0.198007
512	DALYs (Disability-Adjusted Life Years)	China	Female	Age-standardized	Aortic aneurysm	High body-mass index	Rate	2000	0.229257	0.401241	0.117761
513	DALYs (Disability-Adjusted Life Years)	China	Both	Age-standardized	Aortic aneurysm	High body-mass index	Rate	2000	0.313345	0.519755	0.160459
514	DALYs (Disability-Adjusted Life Years)	China	Male	Age-standardized	Aortic aneurysm	High body-mass index	Rate	2001	0.405086	0.685632	0.208971
515	DALYs (Disability-Adjusted Life Years)	China	Female	Age-standardized	Aortic aneurysm	High body-mass index	Rate	2001	0.232296	0.418835	0.120059
516	DALYs (Disability-Adjusted Life Years)	China	Both	Age-standardized	Aortic aneurysm	High body-mass index	Rate	2001	0.319585	0.543724	0.169834
517	DALYs (Disability-Adjusted Life Years)	China	Male	Age-standardized	Aortic aneurysm	High body-mass index	Rate	2002	0.424703	0.719203	0.223592
518	DALYs (Disability-Adjusted Life Years)	China	Female	Age-standardized	Aortic aneurysm	High body-mass index	Rate	2002	0.235969	0.416459	0.120583
519	DALYs (Disability-Adjusted Life Years)	China	Both	Age-standardized	Aortic aneurysm	High body-mass index	Rate	2002	0.331023	0.547633	0.17325
520	DALYs (Disability-Adjusted Life Years)	China	Male	Age-standardized	Aortic aneurysm	High body-mass index	Rate	2003	0.44724	0.755007	0.244405
521	DALYs (Disability-Adjusted Life Years)	China	Female	Age-standardized	Aortic aneurysm	High body-mass index	Rate	2003	0.241096	0.424645	0.122759
522	DALYs (Disability-Adjusted Life Years)	China	Both	Age-standardized	Aortic aneurysm	High body-mass index	Rate	2003	0.344389	0.588131	0.190973
523	DALYs (Disability-Adjusted Life Years)	China	Male	Age-standardized	Aortic aneurysm	High body-mass index	Rate	2004	0.464645	0.75188	0.246254
524	DALYs (Disability-Adjusted Life Years)	China	Female	Age-standardized	Aortic aneurysm	High body-mass index	Rate	2004	0.244785	0.41524	0.125044
525	DALYs (Disability-Adjusted Life Years)	China	Both	Age-standardized	Aortic aneurysm	High body-mass index	Rate	2004	0.354812	0.595047	0.187441
526	DALYs (Disability-Adjusted Life Years)	China	Male	Age-standardized	Aortic aneurysm	High body-mass index	Rate	2005	0.49588	0.83763	0.272008
527	DALYs (Disability-Adjusted Life Years)	China	Female	Age-standardized	Aortic aneurysm	High body-mass index	Rate	2005	0.251582	0.428081	0.130713
528	DALYs (Disability-Adjusted Life Years)	China	Both	Age-standardized	Aortic aneurysm	High body-mass index	Rate	2005	0.373536	0.628705	0.207894
529	DALYs (Disability-Adjusted Life Years)	China	Male	Age-standardized	Aortic aneurysm	High body-mass index	Rate	2006	0.535613	0.883585	0.293029
530	DALYs (Disability-Adjusted Life Years)	China	Female	Age-standardized	Aortic aneurysm	High body-mass index	Rate	2006	0.257277	0.440531	0.132389
531	DALYs (Disability-Adjusted Life Years)	China	Both	Age-standardized	Aortic aneurysm	High body-mass index	Rate	2006	0.395902	0.662745	0.213327
532	DALYs (Disability-Adjusted Life Years)	China	Male	Age-standardized	Aortic aneurysm	High body-mass index	Rate	2007	0.590019	0.984503	0.317774
533	DALYs (Disability-Adjusted Life Years)	China	Female	Age-standardized	Aortic aneurysm	High body-mass index	Rate	2007	0.26752	0.455604	0.136748
534	DALYs (Disability-Adjusted Life Years)	China	Both	Age-standardized	Aortic aneurysm	High body-mass index	Rate	2007	0.427821	0.703042	0.226091
535	DALYs (Disability-Adjusted Life Years)	China	Male	Age-standardized	Aortic aneurysm	High body-mass index	Rate	2008	0.656368	1.08425	0.354084
536	DALYs (Disability-Adjusted Life Years)	China	Female	Age-standardized	Aortic aneurysm	High body-mass index	Rate	2008	0.281524	0.48054	0.147027
537	DALYs (Disability-Adjusted Life Years)	China	Both	Age-standardized	Aortic aneurysm	High body-mass index	Rate	2008	0.467976	0.777564	0.253316
538	DALYs (Disability-Adjusted Life Years)	China	Male	Age-standardized	Aortic aneurysm	High body-mass index	Rate	2009	0.717926	1.14788	0.395856
539	DALYs (Disability-Adjusted Life Years)	China	Female	Age-standardized	Aortic aneurysm	High body-mass index	Rate	2009	0.295922	0.519928	0.150072
540	DALYs (Disability-Adjusted Life Years)	China	Both	Age-standardized	Aortic aneurysm	High body-mass index	Rate	2009	0.505729	0.817518	0.275408
541	DALYs (Disability-Adjusted Life Years)	China	Male	Age-standardized	Aortic aneurysm	High body-mass index	Rate	2010	0.772056	1.24675	0.410356
542	DALYs (Disability-Adjusted Life Years)	China	Female	Age-standardized	Aortic aneurysm	High body-mass index	Rate	2010	0.30675	0.526711	0.153295
543	DALYs (Disability-Adjusted Life Years)	China	Both	Age-standardized	Aortic aneurysm	High body-mass index	Rate	2010	0.537823	0.901247	0.289788
544	DALYs (Disability-Adjusted Life Years)	China	Male	Age-standardized	Aortic aneurysm	High body-mass index	Rate	2011	0.793338	1.31981	0.430802
545	DALYs (Disability-Adjusted Life Years)	China	Female	Age-standardized	Aortic aneurysm	High body-mass index	Rate	2011	0.313001	0.549558	0.16116
546	DALYs (Disability-Adjusted Life Years)	China	Both	Age-standardized	Aortic aneurysm	High body-mass index	Rate	2011	0.55147	0.919287	0.302047
547	DALYs (Disability-Adjusted Life Years)	China	Male	Age-standardized	Aortic aneurysm	High body-mass index	Rate	2012	0.817871	1.38433	0.443568
548	DALYs (Disability-Adjusted Life Years)	China	Female	Age-standardized	Aortic aneurysm	High body-mass index	Rate	2012	0.314988	0.545548	0.158918
549	DALYs (Disability-Adjusted Life Years)	China	Both	Age-standardized	Aortic aneurysm	High body-mass index	Rate	2012	0.564542	0.961904	0.30722
550	DALYs (Disability-Adjusted Life Years)	China	Male	Age-standardized	Aortic aneurysm	High body-mass index	Rate	2013	0.832086	1.35477	0.459708
551	DALYs (Disability-Adjusted Life Years)	China	Female	Age-standardized	Aortic aneurysm	High body-mass index	Rate	2013	0.319007	0.549162	0.164343
552	DALYs (Disability-Adjusted Life Years)	China	Both	Age-standardized	Aortic aneurysm	High body-mass index	Rate	2013	0.573469	0.942731	0.313483
553	DALYs (Disability-Adjusted Life Years)	China	Male	Age-standardized	Aortic aneurysm	High body-mass index	Rate	2014	0.866387	1.48357	0.467177
554	DALYs (Disability-Adjusted Life Years)	China	Female	Age-standardized	Aortic aneurysm	High body-mass index	Rate	2014	0.325963	0.565454	0.166603
555	DALYs (Disability-Adjusted Life Years)	China	Both	Age-standardized	Aortic aneurysm	High body-mass index	Rate	2014	0.5942	0.993996	0.313283
556	DALYs (Disability-Adjusted Life Years)	China	Male	Age-standardized	Aortic aneurysm	High body-mass index	Rate	2015	0.896359	1.57776	0.466065
557	DALYs (Disability-Adjusted Life Years)	China	Female	Age-standardized	Aortic aneurysm	High body-mass index	Rate	2015	0.332309	0.57356	0.16758
558	DALYs (Disability-Adjusted Life Years)	China	Both	Age-standardized	Aortic aneurysm	High body-mass index	Rate	2015	0.612361	1.04812	0.317304
559	DALYs (Disability-Adjusted Life Years)	China	Male	Age-standardized	Aortic aneurysm	High body-mass index	Rate	2016	0.937445	1.63938	0.507528
560	DALYs (Disability-Adjusted Life Years)	China	Female	Age-standardized	Aortic aneurysm	High body-mass index	Rate	2016	0.343879	0.603096	0.174024
561	DALYs (Disability-Adjusted Life Years)	China	Both	Age-standardized	Aortic aneurysm	High body-mass index	Rate	2016	0.63871	1.11536	0.339527
562	DALYs (Disability-Adjusted Life Years)	China	Male	Age-standardized	Aortic aneurysm	High body-mass index	Rate	2017	0.981273	1.71584	0.526246
563	DALYs (Disability-Adjusted Life Years)	China	Female	Age-standardized	Aortic aneurysm	High body-mass index	Rate	2017	0.355185	0.614529	0.169473
564	DALYs (Disability-Adjusted Life Years)	China	Both	Age-standardized	Aortic aneurysm	High body-mass index	Rate	2017	0.666539	1.13954	0.346935
565	DALYs (Disability-Adjusted Life Years)	China	Male	Age-standardized	Aortic aneurysm	High body-mass index	Rate	2018	1.01131	1.70354	0.517201
566	DALYs (Disability-Adjusted Life Years)	China	Female	Age-standardized	Aortic aneurysm	High body-mass index	Rate	2018	0.363647	0.661404	0.181906
567	DALYs (Disability-Adjusted Life Years)	China	Both	Age-standardized	Aortic aneurysm	High body-mass index	Rate	2018	0.686096	1.15574	0.353438
568	DALYs (Disability-Adjusted Life Years)	China	Male	Age-standardized	Aortic aneurysm	High body-mass index	Rate	2019	1.04663	1.87712	0.535083
569	DALYs (Disability-Adjusted Life Years)	China	Female	Age-standardized	Aortic aneurysm	High body-mass index	Rate	2019	0.372428	0.64779	0.182032
570	DALYs (Disability-Adjusted Life Years)	China	Both	Age-standardized	Aortic aneurysm	High body-mass index	Rate	2019	0.708278	1.22965	0.374251
571	DALYs (Disability-Adjusted Life Years)	China	Male	Age-standardized	Aortic aneurysm	High body-mass index	Rate	2020	1.07463	1.979	0.547804
572	DALYs (Disability-Adjusted Life Years)	China	Female	Age-standardized	Aortic aneurysm	High body-mass index	Rate	2020	0.380965	0.666131	0.177403
573	DALYs (Disability-Adjusted Life Years)	China	Both	Age-standardized	Aortic aneurysm	High body-mass index	Rate	2020	0.726712	1.29595	0.371962
574	DALYs (Disability-Adjusted Life Years)	China	Male	Age-standardized	Aortic aneurysm	High body-mass index	Rate	2021	1.10167	2.02099	0.564029
575	DALYs (Disability-Adjusted Life Years)	China	Female	Age-standardized	Aortic aneurysm	High body-mass index	Rate	2021	0.389802	0.714094	0.179149
576	DALYs (Disability-Adjusted Life Years)	China	Both	Age-standardized	Aortic aneurysm	High body-mass index	Rate	2021	0.744921	1.35005	0.383996
577	DALYs (Disability-Adjusted Life Years)	Brazil	Male	Age-standardized	Aortic aneurysm	High body-mass index	Rate	1990	7.85872	13.1968	4.31976
578	DALYs (Disability-Adjusted Life Years)	Brazil	Female	Age-standardized	Aortic aneurysm	High body-mass index	Rate	1990	3.63317	6.29567	1.92192
579	DALYs (Disability-Adjusted Life Years)	Brazil	Both	Age-standardized	Aortic aneurysm	High body-mass index	Rate	1990	5.64555	9.46958	3.09638
580	DALYs (Disability-Adjusted Life Years)	Brazil	Male	Age-standardized	Aortic aneurysm	High body-mass index	Rate	1991	7.9884	13.3772	4.36647
581	DALYs (Disability-Adjusted Life Years)	Brazil	Female	Age-standardized	Aortic aneurysm	High body-mass index	Rate	1991	3.81329	6.62233	2.01598
582	DALYs (Disability-Adjusted Life Years)	Brazil	Both	Age-standardized	Aortic aneurysm	High body-mass index	Rate	1991	5.79568	9.74744	3.16571
583	DALYs (Disability-Adjusted Life Years)	Brazil	Male	Age-standardized	Aortic aneurysm	High body-mass index	Rate	1992	8.6675	14.5057	4.71987
584	DALYs (Disability-Adjusted Life Years)	Brazil	Female	Age-standardized	Aortic aneurysm	High body-mass index	Rate	1992	4.05125	7.03244	2.13905
585	DALYs (Disability-Adjusted Life Years)	Brazil	Both	Age-standardized	Aortic aneurysm	High body-mass index	Rate	1992	6.23651	10.529	3.40611
586	DALYs (Disability-Adjusted Life Years)	Brazil	Male	Age-standardized	Aortic aneurysm	High body-mass index	Rate	1993	9.22511	15.5202	5.03406
587	DALYs (Disability-Adjusted Life Years)	Brazil	Female	Age-standardized	Aortic aneurysm	High body-mass index	Rate	1993	4.32781	7.52449	2.29818
588	DALYs (Disability-Adjusted Life Years)	Brazil	Both	Age-standardized	Aortic aneurysm	High body-mass index	Rate	1993	6.64092	11.234	3.63892
589	DALYs (Disability-Adjusted Life Years)	Brazil	Male	Age-standardized	Aortic aneurysm	High body-mass index	Rate	1994	9.55024	16.1145	5.23166
590	DALYs (Disability-Adjusted Life Years)	Brazil	Female	Age-standardized	Aortic aneurysm	High body-mass index	Rate	1994	4.57976	7.91558	2.43053
591	DALYs (Disability-Adjusted Life Years)	Brazil	Both	Age-standardized	Aortic aneurysm	High body-mass index	Rate	1994	6.92567	11.727	3.79296
592	DALYs (Disability-Adjusted Life Years)	Brazil	Male	Age-standardized	Aortic aneurysm	High body-mass index	Rate	1995	9.72113	16.4188	5.33091
593	DALYs (Disability-Adjusted Life Years)	Brazil	Female	Age-standardized	Aortic aneurysm	High body-mass index	Rate	1995	4.89159	8.49449	2.5925
594	DALYs (Disability-Adjusted Life Years)	Brazil	Both	Age-standardized	Aortic aneurysm	High body-mass index	Rate	1995	7.16732	12.1865	3.89463
595	DALYs (Disability-Adjusted Life Years)	Brazil	Male	Age-standardized	Aortic aneurysm	High body-mass index	Rate	1996	10.1566	17.2463	5.59858
596	DALYs (Disability-Adjusted Life Years)	Brazil	Female	Age-standardized	Aortic aneurysm	High body-mass index	Rate	1996	4.91477	8.5249	2.60403
597	DALYs (Disability-Adjusted Life Years)	Brazil	Both	Age-standardized	Aortic aneurysm	High body-mass index	Rate	1996	7.3788	12.5467	4.01907
598	DALYs (Disability-Adjusted Life Years)	Brazil	Male	Age-standardized	Aortic aneurysm	High body-mass index	Rate	1997	10.3034	17.6116	5.6884
599	DALYs (Disability-Adjusted Life Years)	Brazil	Female	Age-standardized	Aortic aneurysm	High body-mass index	Rate	1997	4.96009	8.62431	2.61707
600	DALYs (Disability-Adjusted Life Years)	Brazil	Both	Age-standardized	Aortic aneurysm	High body-mass index	Rate	1997	7.46854	12.768	4.06312
601	DALYs (Disability-Adjusted Life Years)	Brazil	Male	Age-standardized	Aortic aneurysm	High body-mass index	Rate	1998	10.619	18.2445	5.85569
602	DALYs (Disability-Adjusted Life Years)	Brazil	Female	Age-standardized	Aortic aneurysm	High body-mass index	Rate	1998	5.10589	8.89516	2.69714
603	DALYs (Disability-Adjusted Life Years)	Brazil	Both	Age-standardized	Aortic aneurysm	High body-mass index	Rate	1998	7.68989	13.1889	4.18781
604	DALYs (Disability-Adjusted Life Years)	Brazil	Male	Age-standardized	Aortic aneurysm	High body-mass index	Rate	1999	11.1284	19.0841	6.09337
605	DALYs (Disability-Adjusted Life Years)	Brazil	Female	Age-standardized	Aortic aneurysm	High body-mass index	Rate	1999	5.32568	9.24064	2.80349
606	DALYs (Disability-Adjusted Life Years)	Brazil	Both	Age-standardized	Aortic aneurysm	High body-mass index	Rate	1999	8.04428	13.7856	4.35578
607	DALYs (Disability-Adjusted Life Years)	Brazil	Male	Age-standardized	Aortic aneurysm	High body-mass index	Rate	2000	11.408	19.678	6.23781
608	DALYs (Disability-Adjusted Life Years)	Brazil	Female	Age-standardized	Aortic aneurysm	High body-mass index	Rate	2000	5.67876	9.80994	2.99164
609	DALYs (Disability-Adjusted Life Years)	Brazil	Both	Age-standardized	Aortic aneurysm	High body-mass index	Rate	2000	8.35702	14.31	4.50334
610	DALYs (Disability-Adjusted Life Years)	Brazil	Male	Age-standardized	Aortic aneurysm	High body-mass index	Rate	2001	11.4438	19.7007	6.24211
611	DALYs (Disability-Adjusted Life Years)	Brazil	Female	Age-standardized	Aortic aneurysm	High body-mass index	Rate	2001	5.60928	9.75361	2.94429
612	DALYs (Disability-Adjusted Life Years)	Brazil	Both	Age-standardized	Aortic aneurysm	High body-mass index	Rate	2001	8.33321	14.2518	4.4783
613	DALYs (Disability-Adjusted Life Years)	Brazil	Male	Age-standardized	Aortic aneurysm	High body-mass index	Rate	2002	11.5327	19.7724	6.2974
614	DALYs (Disability-Adjusted Life Years)	Brazil	Female	Age-standardized	Aortic aneurysm	High body-mass index	Rate	2002	5.68851	9.867	3.0111
615	DALYs (Disability-Adjusted Life Years)	Brazil	Both	Age-standardized	Aortic aneurysm	High body-mass index	Rate	2002	8.41251	14.4638	4.52328
616	DALYs (Disability-Adjusted Life Years)	Brazil	Male	Age-standardized	Aortic aneurysm	High body-mass index	Rate	2003	11.7491	20.193	6.38365
617	DALYs (Disability-Adjusted Life Years)	Brazil	Female	Age-standardized	Aortic aneurysm	High body-mass index	Rate	2003	5.752	9.98058	3.04213
618	DALYs (Disability-Adjusted Life Years)	Brazil	Both	Age-standardized	Aortic aneurysm	High body-mass index	Rate	2003	8.54358	14.6609	4.58853
619	DALYs (Disability-Adjusted Life Years)	Brazil	Male	Age-standardized	Aortic aneurysm	High body-mass index	Rate	2004	11.9223	20.4843	6.45314
620	DALYs (Disability-Adjusted Life Years)	Brazil	Female	Age-standardized	Aortic aneurysm	High body-mass index	Rate	2004	5.78307	10.0176	3.05618
621	DALYs (Disability-Adjusted Life Years)	Brazil	Both	Age-standardized	Aortic aneurysm	High body-mass index	Rate	2004	8.63901	14.8582	4.66445
622	DALYs (Disability-Adjusted Life Years)	Brazil	Male	Age-standardized	Aortic aneurysm	High body-mass index	Rate	2005	11.7011	20.2772	6.28416
623	DALYs (Disability-Adjusted Life Years)	Brazil	Female	Age-standardized	Aortic aneurysm	High body-mass index	Rate	2005	5.7663	9.97947	3.02517
624	DALYs (Disability-Adjusted Life Years)	Brazil	Both	Age-standardized	Aortic aneurysm	High body-mass index	Rate	2005	8.52496	14.6934	4.60118
625	DALYs (Disability-Adjusted Life Years)	Brazil	Male	Age-standardized	Aortic aneurysm	High body-mass index	Rate	2006	11.6312	20.2069	6.24895
626	DALYs (Disability-Adjusted Life Years)	Brazil	Female	Age-standardized	Aortic aneurysm	High body-mass index	Rate	2006	5.91058	10.259	3.116
627	DALYs (Disability-Adjusted Life Years)	Brazil	Both	Age-standardized	Aortic aneurysm	High body-mass index	Rate	2006	8.56693	14.8701	4.62775
628	DALYs (Disability-Adjusted Life Years)	Brazil	Male	Age-standardized	Aortic aneurysm	High body-mass index	Rate	2007	11.6473	20.2766	6.27447
629	DALYs (Disability-Adjusted Life Years)	Brazil	Female	Age-standardized	Aortic aneurysm	High body-mass index	Rate	2007	5.92668	10.3111	3.13693
630	DALYs (Disability-Adjusted Life Years)	Brazil	Both	Age-standardized	Aortic aneurysm	High body-mass index	Rate	2007	8.5772	14.8808	4.62806
631	DALYs (Disability-Adjusted Life Years)	Brazil	Male	Age-standardized	Aortic aneurysm	High body-mass index	Rate	2008	11.8241	20.6399	6.3765
632	DALYs (Disability-Adjusted Life Years)	Brazil	Female	Age-standardized	Aortic aneurysm	High body-mass index	Rate	2008	6.03203	10.5636	3.21286
633	DALYs (Disability-Adjusted Life Years)	Brazil	Both	Age-standardized	Aortic aneurysm	High body-mass index	Rate	2008	8.71318	15.1285	4.69085
634	DALYs (Disability-Adjusted Life Years)	Brazil	Male	Age-standardized	Aortic aneurysm	High body-mass index	Rate	2009	11.7407	20.4593	6.35082
635	DALYs (Disability-Adjusted Life Years)	Brazil	Female	Age-standardized	Aortic aneurysm	High body-mass index	Rate	2009	5.99447	10.538	3.1814
636	DALYs (Disability-Adjusted Life Years)	Brazil	Both	Age-standardized	Aortic aneurysm	High body-mass index	Rate	2009	8.65782	15.0332	4.665
637	DALYs (Disability-Adjusted Life Years)	Brazil	Male	Age-standardized	Aortic aneurysm	High body-mass index	Rate	2010	11.7211	20.4513	6.30582
638	DALYs (Disability-Adjusted Life Years)	Brazil	Female	Age-standardized	Aortic aneurysm	High body-mass index	Rate	2010	6.05402	10.6965	3.22285
639	DALYs (Disability-Adjusted Life Years)	Brazil	Both	Age-standardized	Aortic aneurysm	High body-mass index	Rate	2010	8.68286	15.1038	4.66012
640	DALYs (Disability-Adjusted Life Years)	Brazil	Male	Age-standardized	Aortic aneurysm	High body-mass index	Rate	2011	11.9203	20.9071	6.38751
641	DALYs (Disability-Adjusted Life Years)	Brazil	Female	Age-standardized	Aortic aneurysm	High body-mass index	Rate	2011	6.23146	10.9561	3.31061
642	DALYs (Disability-Adjusted Life Years)	Brazil	Both	Age-standardized	Aortic aneurysm	High body-mass index	Rate	2011	8.8725	15.4786	4.74109
643	DALYs (Disability-Adjusted Life Years)	Russian Federation	Male	Age-standardized	Aortic aneurysm	High body-mass index	Rate	1990	8.16699	14.176	4.53929
644	DALYs (Disability-Adjusted Life Years)	Russian Federation	Female	Age-standardized	Aortic aneurysm	High body-mass index	Rate	1990	4.12888	6.93853	2.2319
645	DALYs (Disability-Adjusted Life Years)	Russian Federation	Both	Age-standardized	Aortic aneurysm	High body-mass index	Rate	1990	5.64154	9.42983	3.08123
646	DALYs (Disability-Adjusted Life Years)	Russian Federation	Male	Age-standardized	Aortic aneurysm	High body-mass index	Rate	1991	8.33707	14.4416	4.63932
647	DALYs (Disability-Adjusted Life Years)	Russian Federation	Female	Age-standardized	Aortic aneurysm	High body-mass index	Rate	1991	4.34579	7.32866	2.34783
648	DALYs (Disability-Adjusted Life Years)	Russian Federation	Both	Age-standardized	Aortic aneurysm	High body-mass index	Rate	1991	5.85355	9.80463	3.18612
649	DALYs (Disability-Adjusted Life Years)	Russian Federation	Male	Age-standardized	Aortic aneurysm	High body-mass index	Rate	1992	9.14022	15.8331	5.08136
650	DALYs (Disability-Adjusted Life Years)	Russian Federation	Female	Age-standardized	Aortic aneurysm	High body-mass index	Rate	1992	4.68949	7.91693	2.51368
651	DALYs (Disability-Adjusted Life Years)	Russian Federation	Both	Age-standardized	Aortic aneurysm	High body-mass index	Rate	1992	6.39166	10.7211	3.47445
652	DALYs (Disability-Adjusted Life Years)	Russian Federation	Male	Age-standardized	Aortic aneurysm	High body-mass index	Rate	1993	11.4989	19.746	6.35605
653	DALYs (Disability-Adjusted Life Years)	Russian Federation	Female	Age-standardized	Aortic aneurysm	High body-mass index	Rate	1993	5.69352	9.63812	3.02642
654	DALYs (Disability-Adjusted Life Years)	Russian Federation	Both	Age-standardized	Aortic aneurysm	High body-mass index	Rate	1993	7.94494	13.3503	4.33245
655	DALYs (Disability-Adjusted Life Years)	Russian Federation	Male	Age-standardized	Aortic aneurysm	High body-mass index	Rate	1994	13.0915	22.4088	7.20616
656	DALYs (Disability-Adjusted Life Years)	Russian Federation	Female	Age-standardized	Aortic aneurysm	High body-mass index	Rate	1994	6.27409	10.7034	3.33729
657	DALYs (Disability-Adjusted Life Years)	Russian Federation	Both	Age-standardized	Aortic aneurysm	High body-mass index	Rate	1994	8.95648	15.0437	4.88958
658	DALYs (Disability-Adjusted Life Years)	Russian Federation	Male	Age-standardized	Aortic aneurysm	High body-mass index	Rate	1995	11.9086	20.5735	6.54765
659	DALYs (Disability-Adjusted Life Years)	Russian Federation	Female	Age-standardized	Aortic aneurysm	High body-mass index	Rate	1995	5.77455	9.78674	3.07106
660	DALYs (Disability-Adjusted Life Years)	Russian Federation	Both	Age-standardized	Aortic aneurysm	High body-mass index	Rate	1995	8.19203	13.756	4.44891
661	DALYs (Disability-Adjusted Life Years)	Russian Federation	Male	Age-standardized	Aortic aneurysm	High body-mass index	Rate	1996	10.9859	19.1526	6.03887
662	DALYs (Disability-Adjusted Life Years)	Russian Federation	Female	Age-standardized	Aortic aneurysm	High body-mass index	Rate	1996	5.23272	8.84953	2.7842
663	DALYs (Disability-Adjusted Life Years)	Russian Federation	Both	Age-standardized	Aortic aneurysm	High body-mass index	Rate	1996	7.50983	12.5907	4.06257
664	DALYs (Disability-Adjusted Life Years)	Russian Federation	Male	Age-standardized	Aortic aneurysm	High body-mass index	Rate	1997	10.1884	17.8592	5.59236
665	DALYs (Disability-Adjusted Life Years)	Russian Federation	Female	Age-standardized	Aortic aneurysm	High body-mass index	Rate	1997	4.86569	8.20139	2.59498
666	DALYs (Disability-Adjusted Life Years)	Russian Federation	Both	Age-standardized	Aortic aneurysm	High body-mass index	Rate	1997	6.97055	11.7421	3.76954
667	DALYs (Disability-Adjusted Life Years)	Russian Federation	Male	Age-standardized	Aortic aneurysm	High body-mass index	Rate	1998	10.1875	17.948	5.57078
668	DALYs (Disability-Adjusted Life Years)	Russian Federation	Female	Age-standardized	Aortic aneurysm	High body-mass index	Rate	1998	4.86792	8.21209	2.6216
669	DALYs (Disability-Adjusted Life Years)	Russian Federation	Both	Age-standardized	Aortic aneurysm	High body-mass index	Rate	1998	6.97884	11.8138	3.76647
670	DALYs (Disability-Adjusted Life Years)	Russian Federation	Male	Age-standardized	Aortic aneurysm	High body-mass index	Rate	1999	12.4015	21.601	6.80823
671	DALYs (Disability-Adjusted Life Years)	Russian Federation	Female	Age-standardized	Aortic aneurysm	High body-mass index	Rate	1999	6.55669	11.0536	3.54607
672	DALYs (Disability-Adjusted Life Years)	Russian Federation	Both	Age-standardized	Aortic aneurysm	High body-mass index	Rate	1999	8.88351	15.0851	4.8273
673	DALYs (Disability-Adjusted Life Years)	Russian Federation	Male	Age-standardized	Aortic aneurysm	High body-mass index	Rate	2000	12.4524	21.6971	6.79129
674	DALYs (Disability-Adjusted Life Years)	Russian Federation	Female	Age-standardized	Aortic aneurysm	High body-mass index	Rate	2000	5.98882	10.058	3.24063
675	DALYs (Disability-Adjusted Life Years)	Russian Federation	Both	Age-standardized	Aortic aneurysm	High body-mass index	Rate	2000	8.58684	14.5552	4.67781
676	DALYs (Disability-Adjusted Life Years)	Russian Federation	Male	Age-standardized	Aortic aneurysm	High body-mass index	Rate	2001	10.9788	19.1869	5.94921
677	DALYs (Disability-Adjusted Life Years)	Russian Federation	Female	Age-standardized	Aortic aneurysm	High body-mass index	Rate	2001	4.54975	7.64148	2.44196
678	DALYs (Disability-Adjusted Life Years)	Russian Federation	Both	Age-standardized	Aortic aneurysm	High body-mass index	Rate	2001	7.14781	12.0815	3.8723
679	DALYs (Disability-Adjusted Life Years)	Russian Federation	Male	Age-standardized	Aortic aneurysm	High body-mass index	Rate	2002	11.184	19.389	6.04872
680	DALYs (Disability-Adjusted Life Years)	Russian Federation	Female	Age-standardized	Aortic aneurysm	High body-mass index	Rate	2002	4.52861	7.6146	2.43247
681	DALYs (Disability-Adjusted Life Years)	Russian Federation	Both	Age-standardized	Aortic aneurysm	High body-mass index	Rate	2002	7.22678	12.2394	3.9109
682	DALYs (Disability-Adjusted Life Years)	Russian Federation	Male	Age-standardized	Aortic aneurysm	High body-mass index	Rate	2003	11.4438	19.7394	6.19523
683	DALYs (Disability-Adjusted Life Years)	Russian Federation	Female	Age-standardized	Aortic aneurysm	High body-mass index	Rate	2003	4.5349	7.63643	2.41911
684	DALYs (Disability-Adjusted Life Years)	Russian Federation	Both	Age-standardized	Aortic aneurysm	High body-mass index	Rate	2003	7.34181	12.4588	3.96254
685	DALYs (Disability-Adjusted Life Years)	Russian Federation	Male	Age-standardized	Aortic aneurysm	High body-mass index	Rate	2004	11.5139	19.9171	6.23292
686	DALYs (Disability-Adjusted Life Years)	Russian Federation	Female	Age-standardized	Aortic aneurysm	High body-mass index	Rate	2004	4.56941	7.72229	2.44881
687	DALYs (Disability-Adjusted Life Years)	Russian Federation	Both	Age-standardized	Aortic aneurysm	High body-mass index	Rate	2004	7.40465	12.5737	4.00038
688	DALYs (Disability-Adjusted Life Years)	Russian Federation	Male	Age-standardized	Aortic aneurysm	High body-mass index	Rate	2005	12.7648	21.8696	6.87858
689	DALYs (Disability-Adjusted Life Years)	Russian Federation	Female	Age-standardized	Aortic aneurysm	High body-mass index	Rate	2005	4.8739	8.2485	2.60678
690	DALYs (Disability-Adjusted Life Years)	Russian Federation	Both	Age-standardized	Aortic aneurysm	High body-mass index	Rate	2005	8.10374	13.6783	4.36112
691	DALYs (Disability-Adjusted Life Years)	Russian Federation	Male	Age-standardized	Aortic aneurysm	High body-mass index	Rate	2006	12.3709	21.3806	6.68143
692	DALYs (Disability-Adjusted Life Years)	Russian Federation	Female	Age-standardized	Aortic aneurysm	High body-mass index	Rate	2006	4.79974	8.09776	2.55991
693	DALYs (Disability-Adjusted Life Years)	Russian Federation	Both	Age-standardized	Aortic aneurysm	High body-mass index	Rate	2006	7.87577	13.3452	4.22794
694	DALYs (Disability-Adjusted Life Years)	Russian Federation	Male	Age-standardized	Aortic aneurysm	High body-mass index	Rate	2007	12.6845	21.9531	6.85141
695	DALYs (Disability-Adjusted Life Years)	Russian Federation	Female	Age-standardized	Aortic aneurysm	High body-mass index	Rate	2007	4.8984	8.27712	2.6249
696	DALYs (Disability-Adjusted Life Years)	Russian Federation	Both	Age-standardized	Aortic aneurysm	High body-mass index	Rate	2007	8.06225	13.6773	4.32968
697	DALYs (Disability-Adjusted Life Years)	Russian Federation	Male	Age-standardized	Aortic aneurysm	High body-mass index	Rate	2008	13.7936	23.7056	7.45847
698	DALYs (Disability-Adjusted Life Years)	Russian Federation	Female	Age-standardized	Aortic aneurysm	High body-mass index	Rate	2008	5.17596	8.78626	2.76823
699	DALYs (Disability-Adjusted Life Years)	Russian Federation	Both	Age-standardized	Aortic aneurysm	High body-mass index	Rate	2008	8.69385	14.7612	4.66267
700	DALYs (Disability-Adjusted Life Years)	Russian Federation	Male	Age-standardized	Aortic aneurysm	High body-mass index	Rate	2009	14.0966	24.3843	7.64181
701	DALYs (Disability-Adjusted Life Years)	Russian Federation	Female	Age-standardized	Aortic aneurysm	High body-mass index	Rate	2009	5.4761	9.23978	2.92705
702	DALYs (Disability-Adjusted Life Years)	Russian Federation	Both	Age-standardized	Aortic aneurysm	High body-mass index	Rate	2009	8.98084	15.2606	4.8265
703	DALYs (Disability-Adjusted Life Years)	Russian Federation	Male	Age-standardized	Aortic aneurysm	High body-mass index	Rate	2010	15.1299	26.0023	8.19617
704	DALYs (Disability-Adjusted Life Years)	Russian Federation	Female	Age-standardized	Aortic aneurysm	High body-mass index	Rate	2010	5.61935	9.51265	2.99196
705	DALYs (Disability-Adjusted Life Years)	Russian Federation	Both	Age-standardized	Aortic aneurysm	High body-mass index	Rate	2010	9.49599	16.0863	5.10285
706	DALYs (Disability-Adjusted Life Years)	Russian Federation	Male	Age-standardized	Aortic aneurysm	High body-mass index	Rate	2011	14.9489	25.716	8.09664
707	DALYs (Disability-Adjusted Life Years)	Russian Federation	Female	Age-standardized	Aortic aneurysm	High body-mass index	Rate	2011	5.6723	9.58213	3.05309
708	DALYs (Disability-Adjusted Life Years)	Russian Federation	Both	Age-standardized	Aortic aneurysm	High body-mass index	Rate	2011	9.44684	16.0176	5.06101
709	DALYs (Disability-Adjusted Life Years)	Russian Federation	Male	Age-standardized	Aortic aneurysm	High body-mass index	Rate	2012	15.3392	26.4404	8.32482
710	DALYs (Disability-Adjusted Life Years)	Russian Federation	Female	Age-standardized	Aortic aneurysm	High body-mass index	Rate	2012	5.67122	9.58392	3.0452
711	DALYs (Disability-Adjusted Life Years)	Russian Federation	Both	Age-standardized	Aortic aneurysm	High body-mass index	Rate	2012	9.62579	16.378	5.15891
712	DALYs (Disability-Adjusted Life Years)	Russian Federation	Male	Age-standardized	Aortic aneurysm	High body-mass index	Rate	2013	15.7775	27.1815	8.5175
713	DALYs (Disability-Adjusted Life Years)	Russian Federation	Female	Age-standardized	Aortic aneurysm	High body-mass index	Rate	2013	6.01876	10.156	3.23059
714	DALYs (Disability-Adjusted Life Years)	Russian Federation	Both	Age-standardized	Aortic aneurysm	High body-mass index	Rate	2013	9.99896	17.0461	5.36535
715	DALYs (Disability-Adjusted Life Years)	Russian Federation	Male	Age-standardized	Aortic aneurysm	High body-mass index	Rate	2014	17.3039	29.769	9.32927
716	DALYs (Disability-Adjusted Life Years)	Russian Federation	Female	Age-standardized	Aortic aneurysm	High body-mass index	Rate	2014	6.3719	10.7459	3.39226
717	DALYs (Disability-Adjusted Life Years)	Russian Federation	Both	Age-standardized	Aortic aneurysm	High body-mass index	Rate	2014	10.8407	18.5177	5.82137
718	DALYs (Disability-Adjusted Life Years)	Russian Federation	Male	Age-standardized	Aortic aneurysm	High body-mass index	Rate	2015	17.4864	30.2549	9.3747
719	DALYs (Disability-Adjusted Life Years)	Russian Federation	Female	Age-standardized	Aortic aneurysm	High body-mass index	Rate	2015	6.54025	10.9973	3.4529
720	DALYs (Disability-Adjusted Life Years)	Russian Federation	Both	Age-standardized	Aortic aneurysm	High body-mass index	Rate	2015	10.9982	18.889	5.89851
721	DALYs (Disability-Adjusted Life Years)	Russian Federation	Male	Age-standardized	Aortic aneurysm	High body-mass index	Rate	2016	18.1866	31.4954	9.73947
722	DALYs (Disability-Adjusted Life Years)	Russian Federation	Female	Age-standardized	Aortic aneurysm	High body-mass index	Rate	2016	6.73139	11.3404	3.55239
723	DALYs (Disability-Adjusted Life Years)	Russian Federation	Both	Age-standardized	Aortic aneurysm	High body-mass index	Rate	2016	11.4157	19.6587	6.11699
724	DALYs (Disability-Adjusted Life Years)	Russian Federation	Male	Age-standardized	Aortic aneurysm	High body-mass index	Rate	2017	17.6902	30.5196	9.46392
725	DALYs (Disability-Adjusted Life Years)	Russian Federation	Female	Age-standardized	Aortic aneurysm	High body-mass index	Rate	2017	6.44445	10.8776	3.40942
726	DALYs (Disability-Adjusted Life Years)	Russian Federation	Both	Age-standardized	Aortic aneurysm	High body-mass index	Rate	2017	11.0651	19.1401	5.90303
727	DALYs (Disability-Adjusted Life Years)	Russian Federation	Male	Age-standardized	Aortic aneurysm	High body-mass index	Rate	2018	18.1753	31.1692	9.7273
728	DALYs (Disability-Adjusted Life Years)	Russian Federation	Female	Age-standardized	Aortic aneurysm	High body-mass index	Rate	2018	6.5393	11.0749	3.43982
729	DALYs (Disability-Adjusted Life Years)	Russian Federation	Both	Age-standardized	Aortic aneurysm	High body-mass index	Rate	2018	11.3302	19.5394	6.04432
730	DALYs (Disability-Adjusted Life Years)	Russian Federation	Male	Age-standardized	Aortic aneurysm	High body-mass index	Rate	2019	18.1725	31.1786	9.67865
731	DALYs (Disability-Adjusted Life Years)	Russian Federation	Female	Age-standardized	Aortic aneurysm	High body-mass index	Rate	2019	6.6352	11.2551	3.49687
732	DALYs (Disability-Adjusted Life Years)	Russian Federation	Both	Age-standardized	Aortic aneurysm	High body-mass index	Rate	2019	11.3932	19.6924	6.05507
733	DALYs (Disability-Adjusted Life Years)	Russian Federation	Male	Age-standardized	Aortic aneurysm	High body-mass index	Rate	2020	17.9684	31.9427	9.38569
734	DALYs (Disability-Adjusted Life Years)	Russian Federation	Female	Age-standardized	Aortic aneurysm	High body-mass index	Rate	2020	6.90291	11.5752	3.53643
735	DALYs (Disability-Adjusted Life Years)	Russian Federation	Both	Age-standardized	Aortic aneurysm	High body-mass index	Rate	2020	11.4689	19.9691	5.99677
736	DALYs (Disability-Adjusted Life Years)	Russian Federation	Male	Age-standardized	Aortic aneurysm	High body-mass index	Rate	2021	17.6239	31.0045	8.85263
737	DALYs (Disability-Adjusted Life Years)	Russian Federation	Female	Age-standardized	Aortic aneurysm	High body-mass index	Rate	2021	7.24716	12.4086	3.7132
738	DALYs (Disability-Adjusted Life Years)	Russian Federation	Both	Age-standardized	Aortic aneurysm	High body-mass index	Rate	2021	11.5617	19.5745	6.05813
739	DALYs (Disability-Adjusted Life Years)	South Africa	Male	Age-standardized	Aortic aneurysm	High body-mass index	Rate	1990	6.91297	11.9337	3.5172
740	DALYs (Disability-Adjusted Life Years)	South Africa	Female	Age-standardized	Aortic aneurysm	High body-mass index	Rate	1990	4.57337	7.6975	2.32205
741	DALYs (Disability-Adjusted Life Years)	South Africa	Both	Age-standardized	Aortic aneurysm	High body-mass index	Rate	1990	5.54394	9.32709	2.84433
742	DALYs (Disability-Adjusted Life Years)	South Africa	Male	Age-standardized	Aortic aneurysm	High body-mass index	Rate	1991	7.16326	12.0856	3.79251
743	DALYs (Disability-Adjusted Life Years)	South Africa	Female	Age-standardized	Aortic aneurysm	High body-mass index	Rate	1991	4.57108	7.83465	2.40833
744	DALYs (Disability-Adjusted Life Years)	South Africa	Both	Age-standardized	Aortic aneurysm	High body-mass index	Rate	1991	5.64677	9.60817	2.98885
745	DALYs (Disability-Adjusted Life Years)	South Africa	Male	Age-standardized	Aortic aneurysm	High body-mass index	Rate	1992	7.48251	12.5765	4.00838
746	DALYs (Disability-Adjusted Life Years)	South Africa	Female	Age-standardized	Aortic aneurysm	High body-mass index	Rate	1992	4.8789	8.353	2.52923
747	DALYs (Disability-Adjusted Life Years)	South Africa	Both	Age-standardized	Aortic aneurysm	High body-mass index	Rate	1992	5.95588	10.1581	3.15861
748	DALYs (Disability-Adjusted Life Years)	South Africa	Male	Age-standardized	Aortic aneurysm	High body-mass index	Rate	1993	7.40633	12.6447	3.91858
749	DALYs (Disability-Adjusted Life Years)	South Africa	Female	Age-standardized	Aortic aneurysm	High body-mass index	Rate	1993	4.67301	7.8297	2.39653
750	DALYs (Disability-Adjusted Life Years)	South Africa	Both	Age-standardized	Aortic aneurysm	High body-mass index	Rate	1993	5.80603	9.7822	3.03896
751	DALYs (Disability-Adjusted Life Years)	South Africa	Male	Age-standardized	Aortic aneurysm	High body-mass index	Rate	1994	7.75908	13.0765	3.98969
752	DALYs (Disability-Adjusted Life Years)	South Africa	Female	Age-standardized	Aortic aneurysm	High body-mass index	Rate	1994	4.89363	8.27322	2.45916
753	DALYs (Disability-Adjusted Life Years)	South Africa	Both	Age-standardized	Aortic aneurysm	High body-mass index	Rate	1994	6.0785	10.1298	3.19941
754	DALYs (Disability-Adjusted Life Years)	South Africa	Male	Age-standardized	Aortic aneurysm	High body-mass index	Rate	1995	8.25482	13.8217	4.36419
755	DALYs (Disability-Adjusted Life Years)	South Africa	Female	Age-standardized	Aortic aneurysm	High body-mass index	Rate	1995	4.69336	8.25577	2.32545
756	DALYs (Disability-Adjusted Life Years)	South Africa	Both	Age-standardized	Aortic aneurysm	High body-mass index	Rate	1995	6.17097	10.4581	3.22122
757	DALYs (Disability-Adjusted Life Years)	South Africa	Male	Age-standardized	Aortic aneurysm	High body-mass index	Rate	1996	8.80926	14.7877	4.71421
758	DALYs (Disability-Adjusted Life Years)	South Africa	Female	Age-standardized	Aortic aneurysm	High body-mass index	Rate	1996	4.75809	8.16642	2.39114
759	DALYs (Disability-Adjusted Life Years)	South Africa	Both	Age-standardized	Aortic aneurysm	High body-mass index	Rate	1996	6.43488	10.7987	3.39595
760	DALYs (Disability-Adjusted Life Years)	South Africa	Male	Age-standardized	Aortic aneurysm	High body-mass index	Rate	1997	9.71688	16.7348	5.09809
761	DALYs (Disability-Adjusted Life Years)	South Africa	Female	Age-standardized	Aortic aneurysm	High body-mass index	Rate	1997	5.20503	8.60287	2.69324
762	DALYs (Disability-Adjusted Life Years)	South Africa	Both	Age-standardized	Aortic aneurysm	High body-mass index	Rate	1997	7.06317	11.7949	3.7228
763	DALYs (Disability-Adjusted Life Years)	South Africa	Male	Age-standardized	Aortic aneurysm	High body-mass index	Rate	1998	9.72267	16.4041	5.09653
764	DALYs (Disability-Adjusted Life Years)	South Africa	Female	Age-standardized	Aortic aneurysm	High body-mass index	Rate	1998	5.12213	8.56907	2.66272
765	DALYs (Disability-Adjusted Life Years)	South Africa	Both	Age-standardized	Aortic aneurysm	High body-mass index	Rate	1998	7.01201	11.7857	3.76155
766	DALYs (Disability-Adjusted Life Years)	South Africa	Male	Age-standardized	Aortic aneurysm	High body-mass index	Rate	1999	9.49053	15.9188	4.97542
767	DALYs (Disability-Adjusted Life Years)	South Africa	Female	Age-standardized	Aortic aneurysm	High body-mass index	Rate	1999	5.13194	8.57213	2.67117
768	DALYs (Disability-Adjusted Life Years)	South Africa	Both	Age-standardized	Aortic aneurysm	High body-mass index	Rate	1999	6.92099	11.6821	3.6824
769	DALYs (Disability-Adjusted Life Years)	South Africa	Male	Age-standardized	Aortic aneurysm	High body-mass index	Rate	2000	9.47876	15.9587	4.99371
770	DALYs (Disability-Adjusted Life Years)	South Africa	Female	Age-standardized	Aortic aneurysm	High body-mass index	Rate	2000	5.2967	8.77248	2.75949
771	DALYs (Disability-Adjusted Life Years)	South Africa	Both	Age-standardized	Aortic aneurysm	High body-mass index	Rate	2000	7.00897	11.7547	3.7797
772	DALYs (Disability-Adjusted Life Years)	South Africa	Male	Age-standardized	Aortic aneurysm	High body-mass index	Rate	2001	9.268	15.7931	4.96119
773	DALYs (Disability-Adjusted Life Years)	South Africa	Female	Age-standardized	Aortic aneurysm	High body-mass index	Rate	2001	5.13124	8.3477	2.69712
774	DALYs (Disability-Adjusted Life Years)	South Africa	Both	Age-standardized	Aortic aneurysm	High body-mass index	Rate	2001	6.81954	11.5499	3.71749
775	DALYs (Disability-Adjusted Life Years)	South Africa	Male	Age-standardized	Aortic aneurysm	High body-mass index	Rate	2002	9.22134	15.9764	4.90617
776	DALYs (Disability-Adjusted Life Years)	South Africa	Female	Age-standardized	Aortic aneurysm	High body-mass index	Rate	2002	5.06397	8.49494	2.68374
777	DALYs (Disability-Adjusted Life Years)	South Africa	Both	Age-standardized	Aortic aneurysm	High body-mass index	Rate	2002	6.75524	11.3877	3.66761
778	DALYs (Disability-Adjusted Life Years)	South Africa	Male	Age-standardized	Aortic aneurysm	High body-mass index	Rate	2003	9.19585	15.9065	4.86362
779	DALYs (Disability-Adjusted Life Years)	South Africa	Female	Age-standardized	Aortic aneurysm	High body-mass index	Rate	2003	5.00253	8.37751	2.68059
780	DALYs (Disability-Adjusted Life Years)	South Africa	Both	Age-standardized	Aortic aneurysm	High body-mass index	Rate	2003	6.69896	11.4859	3.61116
781	DALYs (Disability-Adjusted Life Years)	South Africa	Male	Age-standardized	Aortic aneurysm	High body-mass index	Rate	2004	8.96985	15.2555	4.74456
782	DALYs (Disability-Adjusted Life Years)	South Africa	Female	Age-standardized	Aortic aneurysm	High body-mass index	Rate	2004	4.89124	8.20247	2.60479
783	DALYs (Disability-Adjusted Life Years)	South Africa	Both	Age-standardized	Aortic aneurysm	High body-mass index	Rate	2004	6.53806	11.1644	3.49803
784	DALYs (Disability-Adjusted Life Years)	South Africa	Male	Age-standardized	Aortic aneurysm	High body-mass index	Rate	2005	8.83591	15.2524	4.75382
785	DALYs (Disability-Adjusted Life Years)	South Africa	Female	Age-standardized	Aortic aneurysm	High body-mass index	Rate	2005	4.74676	7.99684	2.5323
786	DALYs (Disability-Adjusted Life Years)	South Africa	Both	Age-standardized	Aortic aneurysm	High body-mass index	Rate	2005	6.39931	10.9293	3.4357
787	DALYs (Disability-Adjusted Life Years)	South Africa	Male	Age-standardized	Aortic aneurysm	High body-mass index	Rate	2006	8.72276	15.1331	4.73418
788	DALYs (Disability-Adjusted Life Years)	South Africa	Female	Age-standardized	Aortic aneurysm	High body-mass index	Rate	2006	4.62738	7.87519	2.53075
789	DALYs (Disability-Adjusted Life Years)	South Africa	Both	Age-standardized	Aortic aneurysm	High body-mass index	Rate	2006	6.28274	10.8977	3.38611
790	DALYs (Disability-Adjusted Life Years)	South Africa	Male	Age-standardized	Aortic aneurysm	High body-mass index	Rate	2007	8.53761	14.7058	4.5862
791	DALYs (Disability-Adjusted Life Years)	South Africa	Female	Age-standardized	Aortic aneurysm	High body-mass index	Rate	2007	4.43878	7.47318	2.40082
792	DALYs (Disability-Adjusted Life Years)	South Africa	Both	Age-standardized	Aortic aneurysm	High body-mass index	Rate	2007	6.09692	10.2952	3.27395
793	DALYs (Disability-Adjusted Life Years)	South Africa	Male	Age-standardized	Aortic aneurysm	High body-mass index	Rate	2008	8.3936	14.6325	4.59744
794	DALYs (Disability-Adjusted Life Years)	South Africa	Female	Age-standardized	Aortic aneurysm	High body-mass index	Rate	2008	4.38737	7.50439	2.36359
795	DALYs (Disability-Adjusted Life Years)	South Africa	Both	Age-standardized	Aortic aneurysm	High body-mass index	Rate	2008	6.00929	10.3095	3.29657
796	DALYs (Disability-Adjusted Life Years)	South Africa	Male	Age-standardized	Aortic aneurysm	High body-mass index	Rate	2009	8.10971	14.324	4.30593
797	DALYs (Disability-Adjusted Life Years)	South Africa	Female	Age-standardized	Aortic aneurysm	High body-mass index	Rate	2009	4.31307	7.16838	2.29206
798	DALYs (Disability-Adjusted Life Years)	South Africa	Both	Age-standardized	Aortic aneurysm	High body-mass index	Rate	2009	5.84992	10.0456	3.15367
799	DALYs (Disability-Adjusted Life Years)	South Africa	Male	Age-standardized	Aortic aneurysm	High body-mass index	Rate	2010	7.83948	13.7365	4.17078
800	DALYs (Disability-Adjusted Life Years)	South Africa	Female	Age-standardized	Aortic aneurysm	High body-mass index	Rate	2010	4.23493	7.04517	2.27673
801	DALYs (Disability-Adjusted Life Years)	South Africa	Both	Age-standardized	Aortic aneurysm	High body-mass index	Rate	2010	5.69563	9.80052	3.0765
802	DALYs (Disability-Adjusted Life Years)	South Africa	Male	Age-standardized	Aortic aneurysm	High body-mass index	Rate	2011	7.51383	13.4457	4.05386
803	DALYs (Disability-Adjusted Life Years)	South Africa	Female	Age-standardized	Aortic aneurysm	High body-mass index	Rate	2011	4.0919	6.94691	2.22631
804	DALYs (Disability-Adjusted Life Years)	South Africa	Both	Age-standardized	Aortic aneurysm	High body-mass index	Rate	2011	5.47648	9.61043	3.01832
805	DALYs (Disability-Adjusted Life Years)	India	Male	Age-standardized	Aortic aneurysm	High body-mass index	Rate	1990	0.26488	0.63874	0.0963387
806	DALYs (Disability-Adjusted Life Years)	India	Female	Age-standardized	Aortic aneurysm	High body-mass index	Rate	1990	0.25678	0.65251	0.096543
807	DALYs (Disability-Adjusted Life Years)	India	Both	Age-standardized	Aortic aneurysm	High body-mass index	Rate	1990	0.261216	0.510623	0.106586
808	DALYs (Disability-Adjusted Life Years)	India	Male	Age-standardized	Aortic aneurysm	High body-mass index	Rate	1991	0.277092	0.68563	0.106366
809	DALYs (Disability-Adjusted Life Years)	India	Female	Age-standardized	Aortic aneurysm	High body-mass index	Rate	1991	0.261948	0.70171	0.0961409
810	DALYs (Disability-Adjusted Life Years)	India	Both	Age-standardized	Aortic aneurysm	High body-mass index	Rate	1991	0.269981	0.526627	0.112604
811	DALYs (Disability-Adjusted Life Years)	India	Male	Age-standardized	Aortic aneurysm	High body-mass index	Rate	1992	0.291141	0.703832	0.113474
812	DALYs (Disability-Adjusted Life Years)	India	Female	Age-standardized	Aortic aneurysm	High body-mass index	Rate	1992	0.270574	0.687085	0.101849
813	DALYs (Disability-Adjusted Life Years)	India	Both	Age-standardized	Aortic aneurysm	High body-mass index	Rate	1992	0.281472	0.551467	0.118847
814	DALYs (Disability-Adjusted Life Years)	India	Male	Age-standardized	Aortic aneurysm	High body-mass index	Rate	1993	0.304734	0.710052	0.11842
815	DALYs (Disability-Adjusted Life Years)	India	Female	Age-standardized	Aortic aneurysm	High body-mass index	Rate	1993	0.278375	0.716636	0.105718
816	DALYs (Disability-Adjusted Life Years)	India	Both	Age-standardized	Aortic aneurysm	High body-mass index	Rate	1993	0.292238	0.568225	0.123679
817	DALYs (Disability-Adjusted Life Years)	India	Male	Age-standardized	Aortic aneurysm	High body-mass index	Rate	1994	0.321364	0.754716	0.130927
818	DALYs (Disability-Adjusted Life Years)	India	Female	Age-standardized	Aortic aneurysm	High body-mass index	Rate	1994	0.292219	0.731971	0.114164
819	DALYs (Disability-Adjusted Life Years)	India	Both	Age-standardized	Aortic aneurysm	High body-mass index	Rate	1994	0.307569	0.59478	0.133025
820	DALYs (Disability-Adjusted Life Years)	India	Male	Age-standardized	Aortic aneurysm	High body-mass index	Rate	1995	0.341268	0.802376	0.138722
821	DALYs (Disability-Adjusted Life Years)	India	Female	Age-standardized	Aortic aneurysm	High body-mass index	Rate	1995	0.310719	0.770834	0.121792
822	DALYs (Disability-Adjusted Life Years)	India	Both	Age-standardized	Aortic aneurysm	High body-mass index	Rate	1995	0.326894	0.627395	0.138928
823	DALYs (Disability-Adjusted Life Years)	India	Male	Age-standardized	Aortic aneurysm	High body-mass index	Rate	1996	0.352771	0.803847	0.142539
824	DALYs (Disability-Adjusted Life Years)	India	Female	Age-standardized	Aortic aneurysm	High body-mass index	Rate	1996	0.317186	0.786597	0.125365
825	DALYs (Disability-Adjusted Life Years)	India	Both	Age-standardized	Aortic aneurysm	High body-mass index	Rate	1996	0.335847	0.634229	0.143571
826	DALYs (Disability-Adjusted Life Years)	India	Male	Age-standardized	Aortic aneurysm	High body-mass index	Rate	1997	0.36472	0.835777	0.150828
827	DALYs (Disability-Adjusted Life Years)	India	Female	Age-standardized	Aortic aneurysm	High body-mass index	Rate	1997	0.320132	0.799648	0.12824
828	DALYs (Disability-Adjusted Life Years)	India	Both	Age-standardized	Aortic aneurysm	High body-mass index	Rate	1997	0.343206	0.659852	0.145583
829	DALYs (Disability-Adjusted Life Years)	India	Male	Age-standardized	Aortic aneurysm	High body-mass index	Rate	1998	0.373285	0.888709	0.150047
830	DALYs (Disability-Adjusted Life Years)	India	Female	Age-standardized	Aortic aneurysm	High body-mass index	Rate	1998	0.323676	0.78502	0.128698
831	DALYs (Disability-Adjusted Life Years)	India	Both	Age-standardized	Aortic aneurysm	High body-mass index	Rate	1998	0.349164	0.670154	0.14702
832	DALYs (Disability-Adjusted Life Years)	India	Male	Age-standardized	Aortic aneurysm	High body-mass index	Rate	1999	0.386391	0.880643	0.164143
833	DALYs (Disability-Adjusted Life Years)	India	Female	Age-standardized	Aortic aneurysm	High body-mass index	Rate	1999	0.333478	0.805669	0.133842
834	DALYs (Disability-Adjusted Life Years)	India	Both	Age-standardized	Aortic aneurysm	High body-mass index	Rate	1999	0.360635	0.68152	0.159902
835	DALYs (Disability-Adjusted Life Years)	India	Male	Age-standardized	Aortic aneurysm	High body-mass index	Rate	2000	0.397559	0.919793	0.165517
836	DALYs (Disability-Adjusted Life Years)	India	Female	Age-standardized	Aortic aneurysm	High body-mass index	Rate	2000	0.336024	0.775876	0.13714
837	DALYs (Disability-Adjusted Life Years)	India	Both	Age-standardized	Aortic aneurysm	High body-mass index	Rate	2000	0.367433	0.69994	0.159927
838	DALYs (Disability-Adjusted Life Years)	India	Male	Age-standardized	Aortic aneurysm	High body-mass index	Rate	2001	0.420063	0.945992	0.175725
839	DALYs (Disability-Adjusted Life Years)	India	Female	Age-standardized	Aortic aneurysm	High body-mass index	Rate	2001	0.345844	0.786764	0.141748
840	DALYs (Disability-Adjusted Life Years)	India	Both	Age-standardized	Aortic aneurysm	High body-mass index	Rate	2001	0.383458	0.732247	0.168222
841	DALYs (Disability-Adjusted Life Years)	India	Male	Age-standardized	Aortic aneurysm	High body-mass index	Rate	2002	0.439191	0.997968	0.182982
842	DALYs (Disability-Adjusted Life Years)	India	Female	Age-standardized	Aortic aneurysm	High body-mass index	Rate	2002	0.358727	0.809195	0.148436
843	DALYs (Disability-Adjusted Life Years)	India	Both	Age-standardized	Aortic aneurysm	High body-mass index	Rate	2002	0.399481	0.771608	0.174538
844	DALYs (Disability-Adjusted Life Years)	India	Male	Age-standardized	Aortic aneurysm	High body-mass index	Rate	2003	0.464746	1.06993	0.199271
845	DALYs (Disability-Adjusted Life Years)	India	Female	Age-standardized	Aortic aneurysm	High body-mass index	Rate	2003	0.375506	0.865694	0.159562
846	DALYs (Disability-Adjusted Life Years)	India	Both	Age-standardized	Aortic aneurysm	High body-mass index	Rate	2003	0.42064	0.806485	0.191083
847	DALYs (Disability-Adjusted Life Years)	India	Male	Age-standardized	Aortic aneurysm	High body-mass index	Rate	2004	0.500531	1.08365	0.217705
848	DALYs (Disability-Adjusted Life Years)	India	Female	Age-standardized	Aortic aneurysm	High body-mass index	Rate	2004	0.397956	0.849398	0.17754
849	DALYs (Disability-Adjusted Life Years)	India	Both	Age-standardized	Aortic aneurysm	High body-mass index	Rate	2004	0.44982	0.847991	0.203789
850	DALYs (Disability-Adjusted Life Years)	India	Male	Age-standardized	Aortic aneurysm	High body-mass index	Rate	2005	0.514417	1.11599	0.224302
851	DALYs (Disability-Adjusted Life Years)	India	Female	Age-standardized	Aortic aneurysm	High body-mass index	Rate	2005	0.406787	0.87622	0.178866
852	DALYs (Disability-Adjusted Life Years)	India	Both	Age-standardized	Aortic aneurysm	High body-mass index	Rate	2005	0.461316	0.844133	0.210275
853	DALYs (Disability-Adjusted Life Years)	India	Male	Age-standardized	Aortic aneurysm	High body-mass index	Rate	2006	0.525523	1.13336	0.227124
854	DALYs (Disability-Adjusted Life Years)	India	Female	Age-standardized	Aortic aneurysm	High body-mass index	Rate	2006	0.420169	0.911069	0.186772
855	DALYs (Disability-Adjusted Life Years)	India	Both	Age-standardized	Aortic aneurysm	High body-mass index	Rate	2006	0.473904	0.882095	0.214445
856	DALYs (Disability-Adjusted Life Years)	India	Male	Age-standardized	Aortic aneurysm	High body-mass index	Rate	2007	0.560349	1.19625	0.240496
857	DALYs (Disability-Adjusted Life Years)	India	Female	Age-standardized	Aortic aneurysm	High body-mass index	Rate	2007	0.440619	0.946368	0.196978
858	DALYs (Disability-Adjusted Life Years)	India	Both	Age-standardized	Aortic aneurysm	High body-mass index	Rate	2007	0.501409	0.922866	0.230403
859	DALYs (Disability-Adjusted Life Years)	India	Male	Age-standardized	Aortic aneurysm	High body-mass index	Rate	2008	0.582315	1.25451	0.249462
860	DALYs (Disability-Adjusted Life Years)	India	Female	Age-standardized	Aortic aneurysm	High body-mass index	Rate	2008	0.456425	0.973207	0.206611
861	DALYs (Disability-Adjusted Life Years)	India	Both	Age-standardized	Aortic aneurysm	High body-mass index	Rate	2008	0.52032	0.949282	0.238449
862	DALYs (Disability-Adjusted Life Years)	India	Male	Age-standardized	Aortic aneurysm	High body-mass index	Rate	2009	0.60607	1.26766	0.259359
863	DALYs (Disability-Adjusted Life Years)	India	Female	Age-standardized	Aortic aneurysm	High body-mass index	Rate	2009	0.474251	0.993192	0.218078
864	DALYs (Disability-Adjusted Life Years)	India	Both	Age-standardized	Aortic aneurysm	High body-mass index	Rate	2009	0.541128	0.978954	0.248995
865	DALYs (Disability-Adjusted Life Years)	India	Male	Age-standardized	Aortic aneurysm	High body-mass index	Rate	2010	0.6432	1.38197	0.278525
866	DALYs (Disability-Adjusted Life Years)	India	Female	Age-standardized	Aortic aneurysm	High body-mass index	Rate	2010	0.48802	1.02145	0.225587
867	DALYs (Disability-Adjusted Life Years)	India	Both	Age-standardized	Aortic aneurysm	High body-mass index	Rate	2010	0.56619	1.02778	0.265759
868	DALYs (Disability-Adjusted Life Years)	India	Male	Age-standardized	Aortic aneurysm	High body-mass index	Rate	2011	0.67429	1.41832	0.288546
869	DALYs (Disability-Adjusted Life Years)	India	Female	Age-standardized	Aortic aneurysm	High body-mass index	Rate	2011	0.510197	1.03473	0.236526
870	DALYs (Disability-Adjusted Life Years)	India	Both	Age-standardized	Aortic aneurysm	High body-mass index	Rate	2011	0.59268	1.08787	0.277223
871	DALYs (Disability-Adjusted Life Years)	Brazil	Male	Age-standardized	Aortic aneurysm	High body-mass index	Rate	2012	11.7446	20.4335	6.31174
872	DALYs (Disability-Adjusted Life Years)	Brazil	Female	Age-standardized	Aortic aneurysm	High body-mass index	Rate	2012	6.18784	10.8971	3.27518
873	DALYs (Disability-Adjusted Life Years)	Brazil	Both	Age-standardized	Aortic aneurysm	High body-mass index	Rate	2012	8.76314	15.3173	4.69733
874	DALYs (Disability-Adjusted Life Years)	Brazil	Male	Age-standardized	Aortic aneurysm	High body-mass index	Rate	2013	11.6964	20.6027	6.28001
875	DALYs (Disability-Adjusted Life Years)	Brazil	Female	Age-standardized	Aortic aneurysm	High body-mass index	Rate	2013	6.2025	10.8073	3.25445
876	DALYs (Disability-Adjusted Life Years)	Brazil	Both	Age-standardized	Aortic aneurysm	High body-mass index	Rate	2013	8.74921	15.3102	4.67432
877	DALYs (Disability-Adjusted Life Years)	Brazil	Male	Age-standardized	Aortic aneurysm	High body-mass index	Rate	2014	11.5531	20.3707	6.16165
878	DALYs (Disability-Adjusted Life Years)	Brazil	Female	Age-standardized	Aortic aneurysm	High body-mass index	Rate	2014	6.16479	10.7812	3.23422
879	DALYs (Disability-Adjusted Life Years)	Brazil	Both	Age-standardized	Aortic aneurysm	High body-mass index	Rate	2014	8.66059	15.2379	4.60318
880	DALYs (Disability-Adjusted Life Years)	Brazil	Male	Age-standardized	Aortic aneurysm	High body-mass index	Rate	2015	11.435	20.2017	6.06877
881	DALYs (Disability-Adjusted Life Years)	Brazil	Female	Age-standardized	Aortic aneurysm	High body-mass index	Rate	2015	6.20468	10.8586	3.25795
882	DALYs (Disability-Adjusted Life Years)	Brazil	Both	Age-standardized	Aortic aneurysm	High body-mass index	Rate	2015	8.62597	15.2243	4.57894
883	DALYs (Disability-Adjusted Life Years)	Brazil	Male	Age-standardized	Aortic aneurysm	High body-mass index	Rate	2016	11.7898	20.739	6.24815
884	DALYs (Disability-Adjusted Life Years)	Brazil	Female	Age-standardized	Aortic aneurysm	High body-mass index	Rate	2016	6.27247	10.9512	3.27466
885	DALYs (Disability-Adjusted Life Years)	Brazil	Both	Age-standardized	Aortic aneurysm	High body-mass index	Rate	2016	8.82664	15.5105	4.67153
886	DALYs (Disability-Adjusted Life Years)	Brazil	Male	Age-standardized	Aortic aneurysm	High body-mass index	Rate	2017	11.5206	20.2675	6.12395
887	DALYs (Disability-Adjusted Life Years)	Brazil	Female	Age-standardized	Aortic aneurysm	High body-mass index	Rate	2017	6.1226	10.7513	3.18458
888	DALYs (Disability-Adjusted Life Years)	Brazil	Both	Age-standardized	Aortic aneurysm	High body-mass index	Rate	2017	8.62266	15.0767	4.55568
889	DALYs (Disability-Adjusted Life Years)	Brazil	Male	Age-standardized	Aortic aneurysm	High body-mass index	Rate	2018	11.4728	20.0864	6.04997
890	DALYs (Disability-Adjusted Life Years)	Brazil	Female	Age-standardized	Aortic aneurysm	High body-mass index	Rate	2018	6.10529	10.8146	3.1616
891	DALYs (Disability-Adjusted Life Years)	Brazil	Both	Age-standardized	Aortic aneurysm	High body-mass index	Rate	2018	8.59016	15.0027	4.50618
892	DALYs (Disability-Adjusted Life Years)	Brazil	Male	Age-standardized	Aortic aneurysm	High body-mass index	Rate	2019	11.5732	20.1816	6.11974
893	DALYs (Disability-Adjusted Life Years)	Brazil	Female	Age-standardized	Aortic aneurysm	High body-mass index	Rate	2019	6.24441	10.9562	3.22642
894	DALYs (Disability-Adjusted Life Years)	Brazil	Both	Age-standardized	Aortic aneurysm	High body-mass index	Rate	2019	8.71183	15.1268	4.56408
895	DALYs (Disability-Adjusted Life Years)	Brazil	Male	Age-standardized	Aortic aneurysm	High body-mass index	Rate	2020	11.8678	20.443	6.2591
896	DALYs (Disability-Adjusted Life Years)	Brazil	Female	Age-standardized	Aortic aneurysm	High body-mass index	Rate	2020	6.39807	11.2484	3.34706
897	DALYs (Disability-Adjusted Life Years)	Brazil	Both	Age-standardized	Aortic aneurysm	High body-mass index	Rate	2020	8.92995	15.446	4.72963
898	DALYs (Disability-Adjusted Life Years)	Brazil	Male	Age-standardized	Aortic aneurysm	High body-mass index	Rate	2021	12.0264	20.4923	6.33166
899	DALYs (Disability-Adjusted Life Years)	Brazil	Female	Age-standardized	Aortic aneurysm	High body-mass index	Rate	2021	6.55718	11.4848	3.43001
900	DALYs (Disability-Adjusted Life Years)	Brazil	Both	Age-standardized	Aortic aneurysm	High body-mass index	Rate	2021	9.09079	15.7808	4.80305
901	DALYs (Disability-Adjusted Life Years)	South Africa	Male	Age-standardized	Aortic aneurysm	High body-mass index	Rate	2012	7.32733	13.0922	3.92917
902	DALYs (Disability-Adjusted Life Years)	South Africa	Female	Age-standardized	Aortic aneurysm	High body-mass index	Rate	2012	3.97208	6.73634	2.14608
903	DALYs (Disability-Adjusted Life Years)	South Africa	Both	Age-standardized	Aortic aneurysm	High body-mass index	Rate	2012	5.32833	9.27388	2.92748
904	DALYs (Disability-Adjusted Life Years)	South Africa	Male	Age-standardized	Aortic aneurysm	High body-mass index	Rate	2013	7.13517	12.4194	3.78061
905	DALYs (Disability-Adjusted Life Years)	South Africa	Female	Age-standardized	Aortic aneurysm	High body-mass index	Rate	2013	3.8807	6.38272	2.11193
906	DALYs (Disability-Adjusted Life Years)	South Africa	Both	Age-standardized	Aortic aneurysm	High body-mass index	Rate	2013	5.19671	8.86385	2.81161
907	DALYs (Disability-Adjusted Life Years)	South Africa	Male	Age-standardized	Aortic aneurysm	High body-mass index	Rate	2014	7.00754	12.2445	3.66025
908	DALYs (Disability-Adjusted Life Years)	South Africa	Female	Age-standardized	Aortic aneurysm	High body-mass index	Rate	2014	3.91456	6.39431	2.1245
909	DALYs (Disability-Adjusted Life Years)	South Africa	Both	Age-standardized	Aortic aneurysm	High body-mass index	Rate	2014	5.16647	8.82733	2.80426
910	DALYs (Disability-Adjusted Life Years)	South Africa	Male	Age-standardized	Aortic aneurysm	High body-mass index	Rate	2015	7.00166	12.43	3.72526
911	DALYs (Disability-Adjusted Life Years)	South Africa	Female	Age-standardized	Aortic aneurysm	High body-mass index	Rate	2015	3.90596	6.51575	2.11948
912	DALYs (Disability-Adjusted Life Years)	South Africa	Both	Age-standardized	Aortic aneurysm	High body-mass index	Rate	2015	5.16317	8.79028	2.80911
913	DALYs (Disability-Adjusted Life Years)	South Africa	Male	Age-standardized	Aortic aneurysm	High body-mass index	Rate	2016	6.94199	12.2496	3.64759
914	DALYs (Disability-Adjusted Life Years)	South Africa	Female	Age-standardized	Aortic aneurysm	High body-mass index	Rate	2016	3.91338	6.43269	2.08423
915	DALYs (Disability-Adjusted Life Years)	South Africa	Both	Age-standardized	Aortic aneurysm	High body-mass index	Rate	2016	5.14501	8.85636	2.82172
916	DALYs (Disability-Adjusted Life Years)	South Africa	Male	Age-standardized	Aortic aneurysm	High body-mass index	Rate	2017	6.86261	12.2817	3.61187
917	DALYs (Disability-Adjusted Life Years)	South Africa	Female	Age-standardized	Aortic aneurysm	High body-mass index	Rate	2017	3.86703	6.38416	2.07295
918	DALYs (Disability-Adjusted Life Years)	South Africa	Both	Age-standardized	Aortic aneurysm	High body-mass index	Rate	2017	5.08331	8.71907	2.71629
919	DALYs (Disability-Adjusted Life Years)	South Africa	Male	Age-standardized	Aortic aneurysm	High body-mass index	Rate	2018	7.00874	12.2498	3.57842
920	DALYs (Disability-Adjusted Life Years)	South Africa	Female	Age-standardized	Aortic aneurysm	High body-mass index	Rate	2018	3.94603	6.42293	2.07281
921	DALYs (Disability-Adjusted Life Years)	South Africa	Both	Age-standardized	Aortic aneurysm	High body-mass index	Rate	2018	5.18968	8.75024	2.77482
922	DALYs (Disability-Adjusted Life Years)	South Africa	Male	Age-standardized	Aortic aneurysm	High body-mass index	Rate	2019	7.02897	12.2887	3.64666
923	DALYs (Disability-Adjusted Life Years)	South Africa	Female	Age-standardized	Aortic aneurysm	High body-mass index	Rate	2019	3.93903	6.50199	2.02035
924	DALYs (Disability-Adjusted Life Years)	South Africa	Both	Age-standardized	Aortic aneurysm	High body-mass index	Rate	2019	5.19786	8.83648	2.74253
925	DALYs (Disability-Adjusted Life Years)	South Africa	Male	Age-standardized	Aortic aneurysm	High body-mass index	Rate	2020	7.20671	12.8641	3.78442
926	DALYs (Disability-Adjusted Life Years)	South Africa	Female	Age-standardized	Aortic aneurysm	High body-mass index	Rate	2020	4.15719	6.99501	2.13835
927	DALYs (Disability-Adjusted Life Years)	South Africa	Both	Age-standardized	Aortic aneurysm	High body-mass index	Rate	2020	5.40377	9.05691	2.85835
928	DALYs (Disability-Adjusted Life Years)	South Africa	Male	Age-standardized	Aortic aneurysm	High body-mass index	Rate	2021	7.43458	13.2307	3.76122
929	DALYs (Disability-Adjusted Life Years)	South Africa	Female	Age-standardized	Aortic aneurysm	High body-mass index	Rate	2021	4.19417	6.97116	2.14506
930	DALYs (Disability-Adjusted Life Years)	South Africa	Both	Age-standardized	Aortic aneurysm	High body-mass index	Rate	2021	5.5128	9.25091	2.89157
931	DALYs (Disability-Adjusted Life Years)	India	Male	Age-standardized	Aortic aneurysm	High body-mass index	Rate	2012	0.693794	1.45269	0.305554
932	DALYs (Disability-Adjusted Life Years)	India	Female	Age-standardized	Aortic aneurysm	High body-mass index	Rate	2012	0.528038	1.05434	0.248074
933	DALYs (Disability-Adjusted Life Years)	India	Both	Age-standardized	Aortic aneurysm	High body-mass index	Rate	2012	0.611127	1.12827	0.292384
934	DALYs (Disability-Adjusted Life Years)	India	Male	Age-standardized	Aortic aneurysm	High body-mass index	Rate	2013	0.727778	1.54993	0.314961
935	DALYs (Disability-Adjusted Life Years)	India	Female	Age-standardized	Aortic aneurysm	High body-mass index	Rate	2013	0.551718	1.1167	0.257096
936	DALYs (Disability-Adjusted Life Years)	India	Both	Age-standardized	Aortic aneurysm	High body-mass index	Rate	2013	0.639536	1.16605	0.309718
937	DALYs (Disability-Adjusted Life Years)	India	Male	Age-standardized	Aortic aneurysm	High body-mass index	Rate	2014	0.759407	1.59428	0.336411
938	DALYs (Disability-Adjusted Life Years)	India	Female	Age-standardized	Aortic aneurysm	High body-mass index	Rate	2014	0.570415	1.11553	0.268699
939	DALYs (Disability-Adjusted Life Years)	India	Both	Age-standardized	Aortic aneurysm	High body-mass index	Rate	2014	0.663962	1.20523	0.329851
940	DALYs (Disability-Adjusted Life Years)	India	Male	Age-standardized	Aortic aneurysm	High body-mass index	Rate	2015	0.804272	1.69831	0.356652
941	DALYs (Disability-Adjusted Life Years)	India	Female	Age-standardized	Aortic aneurysm	High body-mass index	Rate	2015	0.596385	1.16657	0.276679
942	DALYs (Disability-Adjusted Life Years)	India	Both	Age-standardized	Aortic aneurysm	High body-mass index	Rate	2015	0.698942	1.26023	0.343801
943	DALYs (Disability-Adjusted Life Years)	India	Male	Age-standardized	Aortic aneurysm	High body-mass index	Rate	2016	0.824711	1.70135	0.361546
944	DALYs (Disability-Adjusted Life Years)	India	Female	Age-standardized	Aortic aneurysm	High body-mass index	Rate	2016	0.62471	1.20507	0.294658
945	DALYs (Disability-Adjusted Life Years)	India	Both	Age-standardized	Aortic aneurysm	High body-mass index	Rate	2016	0.723717	1.2959	0.350799
946	DALYs (Disability-Adjusted Life Years)	India	Male	Age-standardized	Aortic aneurysm	High body-mass index	Rate	2017	0.875212	1.79696	0.390316
947	DALYs (Disability-Adjusted Life Years)	India	Female	Age-standardized	Aortic aneurysm	High body-mass index	Rate	2017	0.66842	1.2626	0.312754
948	DALYs (Disability-Adjusted Life Years)	India	Both	Age-standardized	Aortic aneurysm	High body-mass index	Rate	2017	0.771196	1.37527	0.379352
949	DALYs (Disability-Adjusted Life Years)	India	Male	Age-standardized	Aortic aneurysm	High body-mass index	Rate	2018	0.922293	1.88173	0.413821
950	DALYs (Disability-Adjusted Life Years)	India	Female	Age-standardized	Aortic aneurysm	High body-mass index	Rate	2018	0.692741	1.29217	0.330442
951	DALYs (Disability-Adjusted Life Years)	India	Both	Age-standardized	Aortic aneurysm	High body-mass index	Rate	2018	0.806442	1.43862	0.398379
952	DALYs (Disability-Adjusted Life Years)	India	Male	Age-standardized	Aortic aneurysm	High body-mass index	Rate	2019	0.958876	1.92362	0.426215
953	DALYs (Disability-Adjusted Life Years)	India	Female	Age-standardized	Aortic aneurysm	High body-mass index	Rate	2019	0.712138	1.33837	0.340989
954	DALYs (Disability-Adjusted Life Years)	India	Both	Age-standardized	Aortic aneurysm	High body-mass index	Rate	2019	0.83413	1.49348	0.398988
955	DALYs (Disability-Adjusted Life Years)	India	Male	Age-standardized	Aortic aneurysm	High body-mass index	Rate	2020	0.979022	1.87764	0.422397
956	DALYs (Disability-Adjusted Life Years)	India	Female	Age-standardized	Aortic aneurysm	High body-mass index	Rate	2020	0.712116	1.31292	0.329855
957	DALYs (Disability-Adjusted Life Years)	India	Both	Age-standardized	Aortic aneurysm	High body-mass index	Rate	2020	0.843561	1.49551	0.405457
958	DALYs (Disability-Adjusted Life Years)	India	Male	Age-standardized	Aortic aneurysm	High body-mass index	Rate	2021	0.994659	1.99274	0.417659
959	DALYs (Disability-Adjusted Life Years)	India	Female	Age-standardized	Aortic aneurysm	High body-mass index	Rate	2021	0.710824	1.31584	0.347303
960	DALYs (Disability-Adjusted Life Years)	India	Both	Age-standardized	Aortic aneurysm	High body-mass index	Rate	2021	0.849965	1.50285	0.423349
961	YLLs (Years of Life Lost)	Brazil	Male	Age-standardized	Aortic aneurysm	High body-mass index	Rate	1990	7.85872	13.1968	4.31976
962	YLLs (Years of Life Lost)	Brazil	Female	Age-standardized	Aortic aneurysm	High body-mass index	Rate	1990	3.63317	6.29567	1.92192
963	YLLs (Years of Life Lost)	Brazil	Both	Age-standardized	Aortic aneurysm	High body-mass index	Rate	1990	5.64555	9.46958	3.09638
964	YLLs (Years of Life Lost)	Brazil	Male	Age-standardized	Aortic aneurysm	High body-mass index	Rate	1991	7.9884	13.3772	4.36647
965	YLLs (Years of Life Lost)	Brazil	Female	Age-standardized	Aortic aneurysm	High body-mass index	Rate	1991	3.81329	6.62233	2.01598
966	YLLs (Years of Life Lost)	Brazil	Both	Age-standardized	Aortic aneurysm	High body-mass index	Rate	1991	5.79568	9.74744	3.16571
967	YLLs (Years of Life Lost)	Brazil	Male	Age-standardized	Aortic aneurysm	High body-mass index	Rate	1992	8.6675	14.5057	4.71987
968	YLLs (Years of Life Lost)	Brazil	Female	Age-standardized	Aortic aneurysm	High body-mass index	Rate	1992	4.05125	7.03244	2.13905
969	YLLs (Years of Life Lost)	Brazil	Both	Age-standardized	Aortic aneurysm	High body-mass index	Rate	1992	6.23651	10.529	3.40611
970	YLLs (Years of Life Lost)	Brazil	Male	Age-standardized	Aortic aneurysm	High body-mass index	Rate	1993	9.22511	15.5202	5.03406
971	YLLs (Years of Life Lost)	Brazil	Female	Age-standardized	Aortic aneurysm	High body-mass index	Rate	1993	4.32781	7.52449	2.29818
972	YLLs (Years of Life Lost)	Brazil	Both	Age-standardized	Aortic aneurysm	High body-mass index	Rate	1993	6.64092	11.234	3.63892
973	YLLs (Years of Life Lost)	Brazil	Male	Age-standardized	Aortic aneurysm	High body-mass index	Rate	1994	9.55024	16.1145	5.23166
974	YLLs (Years of Life Lost)	Brazil	Female	Age-standardized	Aortic aneurysm	High body-mass index	Rate	1994	4.57976	7.91558	2.43053
975	YLLs (Years of Life Lost)	Brazil	Both	Age-standardized	Aortic aneurysm	High body-mass index	Rate	1994	6.92567	11.727	3.79296
976	YLLs (Years of Life Lost)	Brazil	Male	Age-standardized	Aortic aneurysm	High body-mass index	Rate	1995	9.72113	16.4188	5.33091
977	YLLs (Years of Life Lost)	Brazil	Female	Age-standardized	Aortic aneurysm	High body-mass index	Rate	1995	4.89159	8.49449	2.5925
978	YLLs (Years of Life Lost)	Brazil	Both	Age-standardized	Aortic aneurysm	High body-mass index	Rate	1995	7.16732	12.1865	3.89463
979	YLLs (Years of Life Lost)	Brazil	Male	Age-standardized	Aortic aneurysm	High body-mass index	Rate	1996	10.1566	17.2463	5.59858
980	YLLs (Years of Life Lost)	Brazil	Female	Age-standardized	Aortic aneurysm	High body-mass index	Rate	1996	4.91477	8.5249	2.60403
981	YLLs (Years of Life Lost)	Brazil	Both	Age-standardized	Aortic aneurysm	High body-mass index	Rate	1996	7.3788	12.5467	4.01907
982	YLLs (Years of Life Lost)	Brazil	Male	Age-standardized	Aortic aneurysm	High body-mass index	Rate	1997	10.3034	17.6116	5.6884
983	YLLs (Years of Life Lost)	Brazil	Female	Age-standardized	Aortic aneurysm	High body-mass index	Rate	1997	4.96009	8.62431	2.61707
984	YLLs (Years of Life Lost)	Brazil	Both	Age-standardized	Aortic aneurysm	High body-mass index	Rate	1997	7.46854	12.768	4.06312
985	YLLs (Years of Life Lost)	Brazil	Male	Age-standardized	Aortic aneurysm	High body-mass index	Rate	1998	10.619	18.2445	5.85569
986	YLLs (Years of Life Lost)	Brazil	Female	Age-standardized	Aortic aneurysm	High body-mass index	Rate	1998	5.10589	8.89516	2.69714
987	YLLs (Years of Life Lost)	Brazil	Both	Age-standardized	Aortic aneurysm	High body-mass index	Rate	1998	7.68989	13.1889	4.18781
988	YLLs (Years of Life Lost)	Brazil	Male	Age-standardized	Aortic aneurysm	High body-mass index	Rate	1999	11.1284	19.0841	6.09337
989	YLLs (Years of Life Lost)	Brazil	Female	Age-standardized	Aortic aneurysm	High body-mass index	Rate	1999	5.32568	9.24064	2.80349
990	YLLs (Years of Life Lost)	Brazil	Both	Age-standardized	Aortic aneurysm	High body-mass index	Rate	1999	8.04428	13.7856	4.35578
991	YLLs (Years of Life Lost)	Brazil	Male	Age-standardized	Aortic aneurysm	High body-mass index	Rate	2000	11.408	19.678	6.23781
992	YLLs (Years of Life Lost)	Brazil	Female	Age-standardized	Aortic aneurysm	High body-mass index	Rate	2000	5.67876	9.80994	2.99164
993	YLLs (Years of Life Lost)	Brazil	Both	Age-standardized	Aortic aneurysm	High body-mass index	Rate	2000	8.35702	14.31	4.50334
994	YLLs (Years of Life Lost)	Brazil	Male	Age-standardized	Aortic aneurysm	High body-mass index	Rate	2001	11.4438	19.7007	6.24211
995	YLLs (Years of Life Lost)	Brazil	Female	Age-standardized	Aortic aneurysm	High body-mass index	Rate	2001	5.60928	9.75361	2.94429
996	YLLs (Years of Life Lost)	Brazil	Both	Age-standardized	Aortic aneurysm	High body-mass index	Rate	2001	8.33321	14.2518	4.4783
997	YLLs (Years of Life Lost)	Brazil	Male	Age-standardized	Aortic aneurysm	High body-mass index	Rate	2002	11.5327	19.7724	6.2974
998	YLLs (Years of Life Lost)	Brazil	Female	Age-standardized	Aortic aneurysm	High body-mass index	Rate	2002	5.68851	9.867	3.0111
999	YLLs (Years of Life Lost)	Brazil	Both	Age-standardized	Aortic aneurysm	High body-mass index	Rate	2002	8.41251	14.4638	4.52328
1000	YLLs (Years of Life Lost)	Brazil	Male	Age-standardized	Aortic aneurysm	High body-mass index	Rate	2003	11.7491	20.193	6.38365
1001	YLLs (Years of Life Lost)	Brazil	Female	Age-standardized	Aortic aneurysm	High body-mass index	Rate	2003	5.752	9.98058	3.04213
1002	YLLs (Years of Life Lost)	Brazil	Both	Age-standardized	Aortic aneurysm	High body-mass index	Rate	2003	8.54358	14.6609	4.58853
1003	YLLs (Years of Life Lost)	Brazil	Male	Age-standardized	Aortic aneurysm	High body-mass index	Rate	2004	11.9223	20.4843	6.45314
1004	YLLs (Years of Life Lost)	Brazil	Female	Age-standardized	Aortic aneurysm	High body-mass index	Rate	2004	5.78307	10.0176	3.05618
1005	YLLs (Years of Life Lost)	Brazil	Both	Age-standardized	Aortic aneurysm	High body-mass index	Rate	2004	8.63901	14.8582	4.66445
1006	YLLs (Years of Life Lost)	Brazil	Male	Age-standardized	Aortic aneurysm	High body-mass index	Rate	2005	11.7011	20.2772	6.28416
1007	YLLs (Years of Life Lost)	Brazil	Female	Age-standardized	Aortic aneurysm	High body-mass index	Rate	2005	5.7663	9.97947	3.02517
1008	YLLs (Years of Life Lost)	Brazil	Both	Age-standardized	Aortic aneurysm	High body-mass index	Rate	2005	8.52496	14.6934	4.60118
1009	YLLs (Years of Life Lost)	Brazil	Male	Age-standardized	Aortic aneurysm	High body-mass index	Rate	2006	11.6312	20.2069	6.24895
1010	YLLs (Years of Life Lost)	Brazil	Female	Age-standardized	Aortic aneurysm	High body-mass index	Rate	2006	5.91058	10.259	3.116
1011	YLLs (Years of Life Lost)	Brazil	Both	Age-standardized	Aortic aneurysm	High body-mass index	Rate	2006	8.56693	14.8701	4.62775
1012	YLLs (Years of Life Lost)	Brazil	Male	Age-standardized	Aortic aneurysm	High body-mass index	Rate	2007	11.6473	20.2766	6.27447
1013	YLLs (Years of Life Lost)	Brazil	Female	Age-standardized	Aortic aneurysm	High body-mass index	Rate	2007	5.92668	10.3111	3.13693
1014	YLLs (Years of Life Lost)	Brazil	Both	Age-standardized	Aortic aneurysm	High body-mass index	Rate	2007	8.5772	14.8808	4.62806
1015	YLLs (Years of Life Lost)	Brazil	Male	Age-standardized	Aortic aneurysm	High body-mass index	Rate	2008	11.8241	20.6399	6.3765
1016	YLLs (Years of Life Lost)	Brazil	Female	Age-standardized	Aortic aneurysm	High body-mass index	Rate	2008	6.03203	10.5636	3.21286
1017	YLLs (Years of Life Lost)	Brazil	Both	Age-standardized	Aortic aneurysm	High body-mass index	Rate	2008	8.71318	15.1285	4.69085
1018	YLLs (Years of Life Lost)	Brazil	Male	Age-standardized	Aortic aneurysm	High body-mass index	Rate	2009	11.7407	20.4593	6.35082
1019	YLLs (Years of Life Lost)	Brazil	Female	Age-standardized	Aortic aneurysm	High body-mass index	Rate	2009	5.99447	10.538	3.1814
1020	YLLs (Years of Life Lost)	Brazil	Both	Age-standardized	Aortic aneurysm	High body-mass index	Rate	2009	8.65782	15.0332	4.665
1021	YLLs (Years of Life Lost)	Brazil	Male	Age-standardized	Aortic aneurysm	High body-mass index	Rate	2010	11.7211	20.4513	6.30582
1022	YLLs (Years of Life Lost)	Brazil	Female	Age-standardized	Aortic aneurysm	High body-mass index	Rate	2010	6.05402	10.6965	3.22285
1023	YLLs (Years of Life Lost)	Brazil	Both	Age-standardized	Aortic aneurysm	High body-mass index	Rate	2010	8.68286	15.1038	4.66012
1024	YLLs (Years of Life Lost)	Brazil	Male	Age-standardized	Aortic aneurysm	High body-mass index	Rate	2011	11.9203	20.9071	6.38751
1025	YLLs (Years of Life Lost)	Brazil	Female	Age-standardized	Aortic aneurysm	High body-mass index	Rate	2011	6.23146	10.9561	3.31061
1026	YLLs (Years of Life Lost)	Brazil	Both	Age-standardized	Aortic aneurysm	High body-mass index	Rate	2011	8.8725	15.4786	4.74109
1027	YLLs (Years of Life Lost)	Brazil	Male	Age-standardized	Aortic aneurysm	High body-mass index	Rate	2012	11.7446	20.4335	6.31174
1028	YLLs (Years of Life Lost)	Brazil	Female	Age-standardized	Aortic aneurysm	High body-mass index	Rate	2012	6.18784	10.8971	3.27518
1029	YLLs (Years of Life Lost)	Brazil	Both	Age-standardized	Aortic aneurysm	High body-mass index	Rate	2012	8.76314	15.3173	4.69733
1030	YLLs (Years of Life Lost)	Brazil	Male	Age-standardized	Aortic aneurysm	High body-mass index	Rate	2013	11.6964	20.6027	6.28001
1031	YLLs (Years of Life Lost)	Brazil	Female	Age-standardized	Aortic aneurysm	High body-mass index	Rate	2013	6.2025	10.8073	3.25445
1032	YLLs (Years of Life Lost)	Brazil	Both	Age-standardized	Aortic aneurysm	High body-mass index	Rate	2013	8.74921	15.3102	4.67432
1033	YLLs (Years of Life Lost)	Brazil	Male	Age-standardized	Aortic aneurysm	High body-mass index	Rate	2014	11.5531	20.3707	6.16165
1034	YLLs (Years of Life Lost)	Brazil	Female	Age-standardized	Aortic aneurysm	High body-mass index	Rate	2014	6.16479	10.7812	3.23422
1035	YLLs (Years of Life Lost)	Brazil	Both	Age-standardized	Aortic aneurysm	High body-mass index	Rate	2014	8.66059	15.2379	4.60318
1036	YLLs (Years of Life Lost)	Brazil	Male	Age-standardized	Aortic aneurysm	High body-mass index	Rate	2015	11.435	20.2017	6.06877
1037	YLLs (Years of Life Lost)	Brazil	Female	Age-standardized	Aortic aneurysm	High body-mass index	Rate	2015	6.20468	10.8586	3.25795
1038	YLLs (Years of Life Lost)	Brazil	Both	Age-standardized	Aortic aneurysm	High body-mass index	Rate	2015	8.62597	15.2243	4.57894
1039	YLLs (Years of Life Lost)	Brazil	Male	Age-standardized	Aortic aneurysm	High body-mass index	Rate	2016	11.7898	20.739	6.24815
1040	YLLs (Years of Life Lost)	Brazil	Female	Age-standardized	Aortic aneurysm	High body-mass index	Rate	2016	6.27247	10.9512	3.27466
1041	YLLs (Years of Life Lost)	Brazil	Both	Age-standardized	Aortic aneurysm	High body-mass index	Rate	2016	8.82664	15.5105	4.67153
1042	YLLs (Years of Life Lost)	Brazil	Male	Age-standardized	Aortic aneurysm	High body-mass index	Rate	2017	11.5206	20.2675	6.12395
1043	YLLs (Years of Life Lost)	Brazil	Female	Age-standardized	Aortic aneurysm	High body-mass index	Rate	2017	6.1226	10.7513	3.18458
1044	YLLs (Years of Life Lost)	Brazil	Both	Age-standardized	Aortic aneurysm	High body-mass index	Rate	2017	8.62266	15.0767	4.55568
1045	YLLs (Years of Life Lost)	Brazil	Male	Age-standardized	Aortic aneurysm	High body-mass index	Rate	2018	11.4728	20.0864	6.04997
1046	YLLs (Years of Life Lost)	Brazil	Female	Age-standardized	Aortic aneurysm	High body-mass index	Rate	2018	6.10529	10.8146	3.1616
1047	YLLs (Years of Life Lost)	Brazil	Both	Age-standardized	Aortic aneurysm	High body-mass index	Rate	2018	8.59016	15.0027	4.50618
1048	YLLs (Years of Life Lost)	Brazil	Male	Age-standardized	Aortic aneurysm	High body-mass index	Rate	2019	11.5732	20.1816	6.11974
1049	YLLs (Years of Life Lost)	Brazil	Female	Age-standardized	Aortic aneurysm	High body-mass index	Rate	2019	6.24441	10.9562	3.22642
1050	YLLs (Years of Life Lost)	Brazil	Both	Age-standardized	Aortic aneurysm	High body-mass index	Rate	2019	8.71183	15.1268	4.56408
1051	YLLs (Years of Life Lost)	Brazil	Male	Age-standardized	Aortic aneurysm	High body-mass index	Rate	2020	11.8678	20.443	6.2591
1052	YLLs (Years of Life Lost)	Brazil	Female	Age-standardized	Aortic aneurysm	High body-mass index	Rate	2020	6.39807	11.2484	3.34706
1053	YLLs (Years of Life Lost)	Brazil	Both	Age-standardized	Aortic aneurysm	High body-mass index	Rate	2020	8.92995	15.446	4.72963
1054	YLLs (Years of Life Lost)	Brazil	Male	Age-standardized	Aortic aneurysm	High body-mass index	Rate	2021	12.0264	20.4923	6.33166
1055	YLLs (Years of Life Lost)	Brazil	Female	Age-standardized	Aortic aneurysm	High body-mass index	Rate	2021	6.55718	11.4848	3.43001
1056	YLLs (Years of Life Lost)	Brazil	Both	Age-standardized	Aortic aneurysm	High body-mass index	Rate	2021	9.09079	15.7808	4.80305
1057	YLLs (Years of Life Lost)	India	Male	Age-standardized	Aortic aneurysm	High body-mass index	Rate	1990	0.26488	0.63874	0.0963387
1058	YLLs (Years of Life Lost)	India	Female	Age-standardized	Aortic aneurysm	High body-mass index	Rate	1990	0.25678	0.65251	0.096543
1059	YLLs (Years of Life Lost)	India	Both	Age-standardized	Aortic aneurysm	High body-mass index	Rate	1990	0.261216	0.510623	0.106586
1060	YLLs (Years of Life Lost)	India	Male	Age-standardized	Aortic aneurysm	High body-mass index	Rate	1991	0.277092	0.68563	0.106366
1061	YLLs (Years of Life Lost)	India	Female	Age-standardized	Aortic aneurysm	High body-mass index	Rate	1991	0.261948	0.70171	0.0961409
1062	YLLs (Years of Life Lost)	India	Both	Age-standardized	Aortic aneurysm	High body-mass index	Rate	1991	0.269981	0.526627	0.112604
1063	YLLs (Years of Life Lost)	India	Male	Age-standardized	Aortic aneurysm	High body-mass index	Rate	1992	0.291141	0.703832	0.113474
1064	YLLs (Years of Life Lost)	India	Female	Age-standardized	Aortic aneurysm	High body-mass index	Rate	1992	0.270574	0.687085	0.101849
1065	YLLs (Years of Life Lost)	India	Both	Age-standardized	Aortic aneurysm	High body-mass index	Rate	1992	0.281472	0.551467	0.118847
1066	YLLs (Years of Life Lost)	India	Male	Age-standardized	Aortic aneurysm	High body-mass index	Rate	1993	0.304734	0.710052	0.11842
1067	YLLs (Years of Life Lost)	India	Female	Age-standardized	Aortic aneurysm	High body-mass index	Rate	1993	0.278375	0.716636	0.105718
1068	YLLs (Years of Life Lost)	India	Both	Age-standardized	Aortic aneurysm	High body-mass index	Rate	1993	0.292238	0.568225	0.123679
1069	YLLs (Years of Life Lost)	India	Male	Age-standardized	Aortic aneurysm	High body-mass index	Rate	1994	0.321364	0.754716	0.130927
1070	YLLs (Years of Life Lost)	India	Female	Age-standardized	Aortic aneurysm	High body-mass index	Rate	1994	0.292219	0.731971	0.114164
1071	YLLs (Years of Life Lost)	India	Both	Age-standardized	Aortic aneurysm	High body-mass index	Rate	1994	0.307569	0.59478	0.133025
1072	YLLs (Years of Life Lost)	India	Male	Age-standardized	Aortic aneurysm	High body-mass index	Rate	1995	0.341268	0.802376	0.138722
1073	YLLs (Years of Life Lost)	India	Female	Age-standardized	Aortic aneurysm	High body-mass index	Rate	1995	0.310719	0.770834	0.121792
1074	YLLs (Years of Life Lost)	India	Both	Age-standardized	Aortic aneurysm	High body-mass index	Rate	1995	0.326894	0.627395	0.138928
1075	YLLs (Years of Life Lost)	India	Male	Age-standardized	Aortic aneurysm	High body-mass index	Rate	1996	0.352771	0.803847	0.142539
1076	YLLs (Years of Life Lost)	India	Female	Age-standardized	Aortic aneurysm	High body-mass index	Rate	1996	0.317186	0.786597	0.125365
1077	YLLs (Years of Life Lost)	India	Both	Age-standardized	Aortic aneurysm	High body-mass index	Rate	1996	0.335847	0.634229	0.143571
1078	YLLs (Years of Life Lost)	India	Male	Age-standardized	Aortic aneurysm	High body-mass index	Rate	1997	0.36472	0.835777	0.150828
1079	YLLs (Years of Life Lost)	India	Female	Age-standardized	Aortic aneurysm	High body-mass index	Rate	1997	0.320132	0.799648	0.12824
1080	YLLs (Years of Life Lost)	India	Both	Age-standardized	Aortic aneurysm	High body-mass index	Rate	1997	0.343206	0.659852	0.145583
1081	YLLs (Years of Life Lost)	India	Male	Age-standardized	Aortic aneurysm	High body-mass index	Rate	1998	0.373285	0.888709	0.150047
1082	YLLs (Years of Life Lost)	India	Female	Age-standardized	Aortic aneurysm	High body-mass index	Rate	1998	0.323676	0.78502	0.128698
1083	YLLs (Years of Life Lost)	India	Both	Age-standardized	Aortic aneurysm	High body-mass index	Rate	1998	0.349164	0.670154	0.14702
1084	YLLs (Years of Life Lost)	India	Male	Age-standardized	Aortic aneurysm	High body-mass index	Rate	1999	0.386391	0.880643	0.164143
1085	YLLs (Years of Life Lost)	India	Female	Age-standardized	Aortic aneurysm	High body-mass index	Rate	1999	0.333478	0.805669	0.133842
1086	YLLs (Years of Life Lost)	India	Both	Age-standardized	Aortic aneurysm	High body-mass index	Rate	1999	0.360635	0.68152	0.159902
1087	YLLs (Years of Life Lost)	India	Male	Age-standardized	Aortic aneurysm	High body-mass index	Rate	2000	0.397559	0.919793	0.165517
1088	YLLs (Years of Life Lost)	India	Female	Age-standardized	Aortic aneurysm	High body-mass index	Rate	2000	0.336024	0.775876	0.13714
1089	YLLs (Years of Life Lost)	India	Both	Age-standardized	Aortic aneurysm	High body-mass index	Rate	2000	0.367433	0.69994	0.159927
1090	YLLs (Years of Life Lost)	India	Male	Age-standardized	Aortic aneurysm	High body-mass index	Rate	2001	0.420063	0.945992	0.175725
1091	YLLs (Years of Life Lost)	India	Female	Age-standardized	Aortic aneurysm	High body-mass index	Rate	2001	0.345844	0.786764	0.141748
1092	YLLs (Years of Life Lost)	India	Both	Age-standardized	Aortic aneurysm	High body-mass index	Rate	2001	0.383458	0.732247	0.168222
1093	YLLs (Years of Life Lost)	India	Male	Age-standardized	Aortic aneurysm	High body-mass index	Rate	2002	0.439191	0.997968	0.182982
1094	YLLs (Years of Life Lost)	India	Female	Age-standardized	Aortic aneurysm	High body-mass index	Rate	2002	0.358727	0.809195	0.148436
1095	YLLs (Years of Life Lost)	India	Both	Age-standardized	Aortic aneurysm	High body-mass index	Rate	2002	0.399481	0.771608	0.174538
1096	YLLs (Years of Life Lost)	India	Male	Age-standardized	Aortic aneurysm	High body-mass index	Rate	2003	0.464746	1.06993	0.199271
1097	YLLs (Years of Life Lost)	India	Female	Age-standardized	Aortic aneurysm	High body-mass index	Rate	2003	0.375506	0.865694	0.159562
1098	YLLs (Years of Life Lost)	India	Both	Age-standardized	Aortic aneurysm	High body-mass index	Rate	2003	0.42064	0.806485	0.191083
1099	YLLs (Years of Life Lost)	India	Male	Age-standardized	Aortic aneurysm	High body-mass index	Rate	2004	0.500531	1.08365	0.217705
1100	YLLs (Years of Life Lost)	India	Female	Age-standardized	Aortic aneurysm	High body-mass index	Rate	2004	0.397956	0.849398	0.17754
1101	YLLs (Years of Life Lost)	India	Both	Age-standardized	Aortic aneurysm	High body-mass index	Rate	2004	0.44982	0.847991	0.203789
1102	YLLs (Years of Life Lost)	India	Male	Age-standardized	Aortic aneurysm	High body-mass index	Rate	2005	0.514417	1.11599	0.224302
1103	YLLs (Years of Life Lost)	India	Female	Age-standardized	Aortic aneurysm	High body-mass index	Rate	2005	0.406787	0.87622	0.178866
1104	YLLs (Years of Life Lost)	India	Both	Age-standardized	Aortic aneurysm	High body-mass index	Rate	2005	0.461316	0.844133	0.210275
1105	YLLs (Years of Life Lost)	India	Male	Age-standardized	Aortic aneurysm	High body-mass index	Rate	2006	0.525523	1.13336	0.227124
1106	YLLs (Years of Life Lost)	India	Female	Age-standardized	Aortic aneurysm	High body-mass index	Rate	2006	0.420169	0.911069	0.186772
1107	YLLs (Years of Life Lost)	India	Both	Age-standardized	Aortic aneurysm	High body-mass index	Rate	2006	0.473904	0.882095	0.214445
1108	YLLs (Years of Life Lost)	India	Male	Age-standardized	Aortic aneurysm	High body-mass index	Rate	2007	0.560349	1.19625	0.240496
1109	YLLs (Years of Life Lost)	India	Female	Age-standardized	Aortic aneurysm	High body-mass index	Rate	2007	0.440619	0.946368	0.196978
1110	YLLs (Years of Life Lost)	India	Both	Age-standardized	Aortic aneurysm	High body-mass index	Rate	2007	0.501409	0.922866	0.230403
1111	YLLs (Years of Life Lost)	India	Male	Age-standardized	Aortic aneurysm	High body-mass index	Rate	2008	0.582315	1.25451	0.249462
1112	YLLs (Years of Life Lost)	India	Female	Age-standardized	Aortic aneurysm	High body-mass index	Rate	2008	0.456425	0.973207	0.206611
1113	YLLs (Years of Life Lost)	India	Both	Age-standardized	Aortic aneurysm	High body-mass index	Rate	2008	0.52032	0.949282	0.238449
1114	YLLs (Years of Life Lost)	India	Male	Age-standardized	Aortic aneurysm	High body-mass index	Rate	2009	0.60607	1.26766	0.259359
1115	YLLs (Years of Life Lost)	India	Female	Age-standardized	Aortic aneurysm	High body-mass index	Rate	2009	0.474251	0.993192	0.218078
1116	YLLs (Years of Life Lost)	India	Both	Age-standardized	Aortic aneurysm	High body-mass index	Rate	2009	0.541128	0.978954	0.248995
1117	YLLs (Years of Life Lost)	India	Male	Age-standardized	Aortic aneurysm	High body-mass index	Rate	2010	0.6432	1.38197	0.278525
1118	YLLs (Years of Life Lost)	India	Female	Age-standardized	Aortic aneurysm	High body-mass index	Rate	2010	0.48802	1.02145	0.225587
1119	YLLs (Years of Life Lost)	India	Both	Age-standardized	Aortic aneurysm	High body-mass index	Rate	2010	0.56619	1.02778	0.265759
1120	YLLs (Years of Life Lost)	India	Male	Age-standardized	Aortic aneurysm	High body-mass index	Rate	2011	0.67429	1.41832	0.288546
1121	YLLs (Years of Life Lost)	India	Female	Age-standardized	Aortic aneurysm	High body-mass index	Rate	2011	0.510197	1.03473	0.236526
1122	YLLs (Years of Life Lost)	India	Both	Age-standardized	Aortic aneurysm	High body-mass index	Rate	2011	0.59268	1.08787	0.277223
1123	YLLs (Years of Life Lost)	India	Male	Age-standardized	Aortic aneurysm	High body-mass index	Rate	2012	0.693794	1.45269	0.305554
1124	YLLs (Years of Life Lost)	India	Female	Age-standardized	Aortic aneurysm	High body-mass index	Rate	2012	0.528038	1.05434	0.248074
1125	YLLs (Years of Life Lost)	India	Both	Age-standardized	Aortic aneurysm	High body-mass index	Rate	2012	0.611127	1.12827	0.292384
1126	YLLs (Years of Life Lost)	India	Male	Age-standardized	Aortic aneurysm	High body-mass index	Rate	2013	0.727778	1.54993	0.314961
1127	YLLs (Years of Life Lost)	India	Female	Age-standardized	Aortic aneurysm	High body-mass index	Rate	2013	0.551718	1.1167	0.257096
1128	YLLs (Years of Life Lost)	India	Both	Age-standardized	Aortic aneurysm	High body-mass index	Rate	2013	0.639536	1.16605	0.309718
1129	YLLs (Years of Life Lost)	India	Male	Age-standardized	Aortic aneurysm	High body-mass index	Rate	2014	0.759407	1.59428	0.336411
1130	YLLs (Years of Life Lost)	India	Female	Age-standardized	Aortic aneurysm	High body-mass index	Rate	2014	0.570415	1.11553	0.268699
1131	YLLs (Years of Life Lost)	India	Both	Age-standardized	Aortic aneurysm	High body-mass index	Rate	2014	0.663962	1.20523	0.329851
1132	YLLs (Years of Life Lost)	India	Male	Age-standardized	Aortic aneurysm	High body-mass index	Rate	2015	0.804272	1.69831	0.356652
1133	YLLs (Years of Life Lost)	India	Female	Age-standardized	Aortic aneurysm	High body-mass index	Rate	2015	0.596385	1.16657	0.276679
1134	YLLs (Years of Life Lost)	India	Both	Age-standardized	Aortic aneurysm	High body-mass index	Rate	2015	0.698942	1.26023	0.343801
1135	YLLs (Years of Life Lost)	India	Male	Age-standardized	Aortic aneurysm	High body-mass index	Rate	2016	0.824711	1.70135	0.361546
1136	YLLs (Years of Life Lost)	India	Female	Age-standardized	Aortic aneurysm	High body-mass index	Rate	2016	0.62471	1.20507	0.294658
1137	YLLs (Years of Life Lost)	India	Both	Age-standardized	Aortic aneurysm	High body-mass index	Rate	2016	0.723717	1.2959	0.350799
1138	YLLs (Years of Life Lost)	India	Male	Age-standardized	Aortic aneurysm	High body-mass index	Rate	2017	0.875212	1.79696	0.390316
1139	YLLs (Years of Life Lost)	India	Female	Age-standardized	Aortic aneurysm	High body-mass index	Rate	2017	0.66842	1.2626	0.312754
1140	YLLs (Years of Life Lost)	India	Both	Age-standardized	Aortic aneurysm	High body-mass index	Rate	2017	0.771196	1.37527	0.379352
1141	YLLs (Years of Life Lost)	India	Male	Age-standardized	Aortic aneurysm	High body-mass index	Rate	2018	0.922293	1.88173	0.413821
1142	YLLs (Years of Life Lost)	India	Female	Age-standardized	Aortic aneurysm	High body-mass index	Rate	2018	0.692741	1.29217	0.330442
1143	YLLs (Years of Life Lost)	India	Both	Age-standardized	Aortic aneurysm	High body-mass index	Rate	2018	0.806442	1.43862	0.398379
1144	YLLs (Years of Life Lost)	India	Male	Age-standardized	Aortic aneurysm	High body-mass index	Rate	2019	0.958876	1.92362	0.426215
1145	YLLs (Years of Life Lost)	India	Female	Age-standardized	Aortic aneurysm	High body-mass index	Rate	2019	0.712138	1.33837	0.340989
1146	YLLs (Years of Life Lost)	India	Both	Age-standardized	Aortic aneurysm	High body-mass index	Rate	2019	0.83413	1.49348	0.398988
1147	YLLs (Years of Life Lost)	India	Male	Age-standardized	Aortic aneurysm	High body-mass index	Rate	2020	0.979022	1.87764	0.422397
1148	YLLs (Years of Life Lost)	India	Female	Age-standardized	Aortic aneurysm	High body-mass index	Rate	2020	0.712116	1.31292	0.329855
1149	YLLs (Years of Life Lost)	India	Both	Age-standardized	Aortic aneurysm	High body-mass index	Rate	2020	0.843561	1.49551	0.405457
1150	YLLs (Years of Life Lost)	India	Male	Age-standardized	Aortic aneurysm	High body-mass index	Rate	2021	0.994659	1.99274	0.417659
1151	YLLs (Years of Life Lost)	India	Female	Age-standardized	Aortic aneurysm	High body-mass index	Rate	2021	0.710824	1.31584	0.347303
1152	YLLs (Years of Life Lost)	India	Both	Age-standardized	Aortic aneurysm	High body-mass index	Rate	2021	0.849965	1.50285	0.423349
1153	YLLs (Years of Life Lost)	Russian Federation	Male	Age-standardized	Aortic aneurysm	High body-mass index	Rate	1990	8.16699	14.176	4.53929
1154	YLLs (Years of Life Lost)	Russian Federation	Female	Age-standardized	Aortic aneurysm	High body-mass index	Rate	1990	4.12888	6.93853	2.2319
1155	YLLs (Years of Life Lost)	Russian Federation	Both	Age-standardized	Aortic aneurysm	High body-mass index	Rate	1990	5.64154	9.42983	3.08123
1156	YLLs (Years of Life Lost)	Russian Federation	Male	Age-standardized	Aortic aneurysm	High body-mass index	Rate	1991	8.33707	14.4416	4.63932
1157	YLLs (Years of Life Lost)	Russian Federation	Female	Age-standardized	Aortic aneurysm	High body-mass index	Rate	1991	4.34579	7.32866	2.34783
1158	YLLs (Years of Life Lost)	Russian Federation	Both	Age-standardized	Aortic aneurysm	High body-mass index	Rate	1991	5.85355	9.80463	3.18612
1159	YLLs (Years of Life Lost)	Russian Federation	Male	Age-standardized	Aortic aneurysm	High body-mass index	Rate	1992	9.14022	15.8331	5.08136
1160	YLLs (Years of Life Lost)	Russian Federation	Female	Age-standardized	Aortic aneurysm	High body-mass index	Rate	1992	4.68949	7.91693	2.51368
1161	YLLs (Years of Life Lost)	Russian Federation	Both	Age-standardized	Aortic aneurysm	High body-mass index	Rate	1992	6.39166	10.7211	3.47445
1162	YLLs (Years of Life Lost)	Russian Federation	Male	Age-standardized	Aortic aneurysm	High body-mass index	Rate	1993	11.4989	19.746	6.35605
1163	YLLs (Years of Life Lost)	Russian Federation	Female	Age-standardized	Aortic aneurysm	High body-mass index	Rate	1993	5.69352	9.63812	3.02642
1164	YLLs (Years of Life Lost)	Russian Federation	Both	Age-standardized	Aortic aneurysm	High body-mass index	Rate	1993	7.94494	13.3503	4.33245
1165	YLLs (Years of Life Lost)	Russian Federation	Male	Age-standardized	Aortic aneurysm	High body-mass index	Rate	1994	13.0915	22.4088	7.20616
1166	YLLs (Years of Life Lost)	Russian Federation	Female	Age-standardized	Aortic aneurysm	High body-mass index	Rate	1994	6.27409	10.7034	3.33729
1167	YLLs (Years of Life Lost)	Russian Federation	Both	Age-standardized	Aortic aneurysm	High body-mass index	Rate	1994	8.95648	15.0437	4.88958
1168	YLLs (Years of Life Lost)	Russian Federation	Male	Age-standardized	Aortic aneurysm	High body-mass index	Rate	1995	11.9086	20.5735	6.54765
1169	YLLs (Years of Life Lost)	Russian Federation	Female	Age-standardized	Aortic aneurysm	High body-mass index	Rate	1995	5.77455	9.78674	3.07106
1170	YLLs (Years of Life Lost)	Russian Federation	Both	Age-standardized	Aortic aneurysm	High body-mass index	Rate	1995	8.19203	13.756	4.44891
1171	YLLs (Years of Life Lost)	Russian Federation	Male	Age-standardized	Aortic aneurysm	High body-mass index	Rate	1996	10.9859	19.1526	6.03887
1172	YLLs (Years of Life Lost)	Russian Federation	Female	Age-standardized	Aortic aneurysm	High body-mass index	Rate	1996	5.23272	8.84953	2.7842
1173	YLLs (Years of Life Lost)	Russian Federation	Both	Age-standardized	Aortic aneurysm	High body-mass index	Rate	1996	7.50983	12.5907	4.06257
1174	YLLs (Years of Life Lost)	Russian Federation	Male	Age-standardized	Aortic aneurysm	High body-mass index	Rate	1997	10.1884	17.8592	5.59236
1175	YLLs (Years of Life Lost)	Russian Federation	Female	Age-standardized	Aortic aneurysm	High body-mass index	Rate	1997	4.86569	8.20139	2.59498
1176	YLLs (Years of Life Lost)	Russian Federation	Both	Age-standardized	Aortic aneurysm	High body-mass index	Rate	1997	6.97055	11.7421	3.76954
1177	YLLs (Years of Life Lost)	Russian Federation	Male	Age-standardized	Aortic aneurysm	High body-mass index	Rate	1998	10.1875	17.948	5.57078
1178	YLLs (Years of Life Lost)	Russian Federation	Female	Age-standardized	Aortic aneurysm	High body-mass index	Rate	1998	4.86792	8.21209	2.6216
1179	YLLs (Years of Life Lost)	Russian Federation	Both	Age-standardized	Aortic aneurysm	High body-mass index	Rate	1998	6.97884	11.8138	3.76647
1180	YLLs (Years of Life Lost)	Russian Federation	Male	Age-standardized	Aortic aneurysm	High body-mass index	Rate	1999	12.4015	21.601	6.80823
1181	YLLs (Years of Life Lost)	Russian Federation	Female	Age-standardized	Aortic aneurysm	High body-mass index	Rate	1999	6.55669	11.0536	3.54607
1182	YLLs (Years of Life Lost)	Russian Federation	Both	Age-standardized	Aortic aneurysm	High body-mass index	Rate	1999	8.88351	15.0851	4.8273
1183	YLLs (Years of Life Lost)	Russian Federation	Male	Age-standardized	Aortic aneurysm	High body-mass index	Rate	2000	12.4524	21.6971	6.79129
1184	YLLs (Years of Life Lost)	Russian Federation	Female	Age-standardized	Aortic aneurysm	High body-mass index	Rate	2000	5.98882	10.058	3.24063
1185	YLLs (Years of Life Lost)	Russian Federation	Both	Age-standardized	Aortic aneurysm	High body-mass index	Rate	2000	8.58684	14.5552	4.67781
1186	YLLs (Years of Life Lost)	Russian Federation	Male	Age-standardized	Aortic aneurysm	High body-mass index	Rate	2001	10.9788	19.1869	5.94921
1187	YLLs (Years of Life Lost)	Russian Federation	Female	Age-standardized	Aortic aneurysm	High body-mass index	Rate	2001	4.54975	7.64148	2.44196
1188	YLLs (Years of Life Lost)	Russian Federation	Both	Age-standardized	Aortic aneurysm	High body-mass index	Rate	2001	7.14781	12.0815	3.8723
1189	YLLs (Years of Life Lost)	Russian Federation	Male	Age-standardized	Aortic aneurysm	High body-mass index	Rate	2002	11.184	19.389	6.04872
1190	YLLs (Years of Life Lost)	Russian Federation	Female	Age-standardized	Aortic aneurysm	High body-mass index	Rate	2002	4.52861	7.6146	2.43247
1191	YLLs (Years of Life Lost)	Russian Federation	Both	Age-standardized	Aortic aneurysm	High body-mass index	Rate	2002	7.22678	12.2394	3.9109
1192	YLLs (Years of Life Lost)	Russian Federation	Male	Age-standardized	Aortic aneurysm	High body-mass index	Rate	2003	11.4438	19.7394	6.19523
1193	YLLs (Years of Life Lost)	Russian Federation	Female	Age-standardized	Aortic aneurysm	High body-mass index	Rate	2003	4.5349	7.63643	2.41911
1194	YLLs (Years of Life Lost)	Russian Federation	Both	Age-standardized	Aortic aneurysm	High body-mass index	Rate	2003	7.34181	12.4588	3.96254
1195	YLLs (Years of Life Lost)	Russian Federation	Male	Age-standardized	Aortic aneurysm	High body-mass index	Rate	2004	11.5139	19.9171	6.23292
1196	YLLs (Years of Life Lost)	Russian Federation	Female	Age-standardized	Aortic aneurysm	High body-mass index	Rate	2004	4.56941	7.72229	2.44881
1197	YLLs (Years of Life Lost)	Russian Federation	Both	Age-standardized	Aortic aneurysm	High body-mass index	Rate	2004	7.40465	12.5737	4.00038
1198	YLLs (Years of Life Lost)	Russian Federation	Male	Age-standardized	Aortic aneurysm	High body-mass index	Rate	2005	12.7648	21.8696	6.87858
1199	YLLs (Years of Life Lost)	Russian Federation	Female	Age-standardized	Aortic aneurysm	High body-mass index	Rate	2005	4.8739	8.2485	2.60678
1200	YLLs (Years of Life Lost)	Russian Federation	Both	Age-standardized	Aortic aneurysm	High body-mass index	Rate	2005	8.10374	13.6783	4.36112
1201	YLLs (Years of Life Lost)	Russian Federation	Male	Age-standardized	Aortic aneurysm	High body-mass index	Rate	2006	12.3709	21.3806	6.68143
1202	YLLs (Years of Life Lost)	Russian Federation	Female	Age-standardized	Aortic aneurysm	High body-mass index	Rate	2006	4.79974	8.09776	2.55991
1203	YLLs (Years of Life Lost)	Russian Federation	Both	Age-standardized	Aortic aneurysm	High body-mass index	Rate	2006	7.87577	13.3452	4.22794
1204	YLLs (Years of Life Lost)	Russian Federation	Male	Age-standardized	Aortic aneurysm	High body-mass index	Rate	2007	12.6845	21.9531	6.85141
1205	YLLs (Years of Life Lost)	Russian Federation	Female	Age-standardized	Aortic aneurysm	High body-mass index	Rate	2007	4.8984	8.27712	2.6249
1206	YLLs (Years of Life Lost)	Russian Federation	Both	Age-standardized	Aortic aneurysm	High body-mass index	Rate	2007	8.06225	13.6773	4.32968
1207	YLLs (Years of Life Lost)	Russian Federation	Male	Age-standardized	Aortic aneurysm	High body-mass index	Rate	2008	13.7936	23.7056	7.45847
1208	YLLs (Years of Life Lost)	Russian Federation	Female	Age-standardized	Aortic aneurysm	High body-mass index	Rate	2008	5.17596	8.78626	2.76823
1209	YLLs (Years of Life Lost)	Russian Federation	Both	Age-standardized	Aortic aneurysm	High body-mass index	Rate	2008	8.69385	14.7612	4.66267
1210	YLLs (Years of Life Lost)	Russian Federation	Male	Age-standardized	Aortic aneurysm	High body-mass index	Rate	2009	14.0966	24.3843	7.64181
1211	YLLs (Years of Life Lost)	Russian Federation	Female	Age-standardized	Aortic aneurysm	High body-mass index	Rate	2009	5.4761	9.23978	2.92705
1212	YLLs (Years of Life Lost)	Russian Federation	Both	Age-standardized	Aortic aneurysm	High body-mass index	Rate	2009	8.98084	15.2606	4.8265
1213	YLLs (Years of Life Lost)	Russian Federation	Male	Age-standardized	Aortic aneurysm	High body-mass index	Rate	2010	15.1299	26.0023	8.19617
1214	YLLs (Years of Life Lost)	Russian Federation	Female	Age-standardized	Aortic aneurysm	High body-mass index	Rate	2010	5.61935	9.51265	2.99196
1215	YLLs (Years of Life Lost)	Russian Federation	Both	Age-standardized	Aortic aneurysm	High body-mass index	Rate	2010	9.49599	16.0863	5.10285
1216	YLLs (Years of Life Lost)	Russian Federation	Male	Age-standardized	Aortic aneurysm	High body-mass index	Rate	2011	14.9489	25.716	8.09664
1217	YLLs (Years of Life Lost)	Russian Federation	Female	Age-standardized	Aortic aneurysm	High body-mass index	Rate	2011	5.6723	9.58213	3.05309
1218	YLLs (Years of Life Lost)	Russian Federation	Both	Age-standardized	Aortic aneurysm	High body-mass index	Rate	2011	9.44684	16.0176	5.06101
1219	YLLs (Years of Life Lost)	Russian Federation	Male	Age-standardized	Aortic aneurysm	High body-mass index	Rate	2012	15.3392	26.4404	8.32482
1220	YLLs (Years of Life Lost)	Russian Federation	Female	Age-standardized	Aortic aneurysm	High body-mass index	Rate	2012	5.67122	9.58392	3.0452
1221	YLLs (Years of Life Lost)	Russian Federation	Both	Age-standardized	Aortic aneurysm	High body-mass index	Rate	2012	9.62579	16.378	5.15891
1222	YLLs (Years of Life Lost)	Russian Federation	Male	Age-standardized	Aortic aneurysm	High body-mass index	Rate	2013	15.7775	27.1815	8.5175
1223	YLLs (Years of Life Lost)	Russian Federation	Female	Age-standardized	Aortic aneurysm	High body-mass index	Rate	2013	6.01876	10.156	3.23059
1224	YLLs (Years of Life Lost)	Russian Federation	Both	Age-standardized	Aortic aneurysm	High body-mass index	Rate	2013	9.99896	17.0461	5.36535
1225	YLLs (Years of Life Lost)	Russian Federation	Male	Age-standardized	Aortic aneurysm	High body-mass index	Rate	2014	17.3039	29.769	9.32927
1226	YLLs (Years of Life Lost)	Russian Federation	Female	Age-standardized	Aortic aneurysm	High body-mass index	Rate	2014	6.3719	10.7459	3.39226
1227	YLLs (Years of Life Lost)	Russian Federation	Both	Age-standardized	Aortic aneurysm	High body-mass index	Rate	2014	10.8407	18.5177	5.82137
1228	YLLs (Years of Life Lost)	Russian Federation	Male	Age-standardized	Aortic aneurysm	High body-mass index	Rate	2015	17.4864	30.2549	9.3747
1229	YLLs (Years of Life Lost)	Russian Federation	Female	Age-standardized	Aortic aneurysm	High body-mass index	Rate	2015	6.54025	10.9973	3.4529
1230	YLLs (Years of Life Lost)	Russian Federation	Both	Age-standardized	Aortic aneurysm	High body-mass index	Rate	2015	10.9982	18.889	5.89851
1231	YLLs (Years of Life Lost)	Russian Federation	Male	Age-standardized	Aortic aneurysm	High body-mass index	Rate	2016	18.1866	31.4954	9.73947
1232	YLLs (Years of Life Lost)	Russian Federation	Female	Age-standardized	Aortic aneurysm	High body-mass index	Rate	2016	6.73139	11.3404	3.55239
1233	YLLs (Years of Life Lost)	Russian Federation	Both	Age-standardized	Aortic aneurysm	High body-mass index	Rate	2016	11.4157	19.6587	6.11699
1234	YLLs (Years of Life Lost)	Russian Federation	Male	Age-standardized	Aortic aneurysm	High body-mass index	Rate	2017	17.6902	30.5196	9.46392
1235	YLLs (Years of Life Lost)	Russian Federation	Female	Age-standardized	Aortic aneurysm	High body-mass index	Rate	2017	6.44445	10.8776	3.40942
1236	YLLs (Years of Life Lost)	Russian Federation	Both	Age-standardized	Aortic aneurysm	High body-mass index	Rate	2017	11.0651	19.1401	5.90303
1237	YLLs (Years of Life Lost)	Russian Federation	Male	Age-standardized	Aortic aneurysm	High body-mass index	Rate	2018	18.1753	31.1692	9.7273
1238	YLLs (Years of Life Lost)	Russian Federation	Female	Age-standardized	Aortic aneurysm	High body-mass index	Rate	2018	6.5393	11.0749	3.43982
1239	YLLs (Years of Life Lost)	Russian Federation	Both	Age-standardized	Aortic aneurysm	High body-mass index	Rate	2018	11.3302	19.5394	6.04432
1240	YLLs (Years of Life Lost)	Russian Federation	Male	Age-standardized	Aortic aneurysm	High body-mass index	Rate	2019	18.1725	31.1786	9.67865
1241	YLLs (Years of Life Lost)	Russian Federation	Female	Age-standardized	Aortic aneurysm	High body-mass index	Rate	2019	6.6352	11.2551	3.49687
1242	YLLs (Years of Life Lost)	Russian Federation	Both	Age-standardized	Aortic aneurysm	High body-mass index	Rate	2019	11.3932	19.6924	6.05507
1243	YLLs (Years of Life Lost)	Russian Federation	Male	Age-standardized	Aortic aneurysm	High body-mass index	Rate	2020	17.9684	31.9427	9.38569
1244	YLLs (Years of Life Lost)	Russian Federation	Female	Age-standardized	Aortic aneurysm	High body-mass index	Rate	2020	6.90291	11.5752	3.53643
1245	YLLs (Years of Life Lost)	Russian Federation	Both	Age-standardized	Aortic aneurysm	High body-mass index	Rate	2020	11.4689	19.9691	5.99677
1246	YLLs (Years of Life Lost)	Russian Federation	Male	Age-standardized	Aortic aneurysm	High body-mass index	Rate	2021	17.6239	31.0045	8.85263
1247	YLLs (Years of Life Lost)	Russian Federation	Female	Age-standardized	Aortic aneurysm	High body-mass index	Rate	2021	7.24716	12.4086	3.7132
1248	YLLs (Years of Life Lost)	Russian Federation	Both	Age-standardized	Aortic aneurysm	High body-mass index	Rate	2021	11.5617	19.5745	6.05813
1249	YLLs (Years of Life Lost)	China	Male	Age-standardized	Aortic aneurysm	High body-mass index	Rate	1990	0.278758	0.541421	0.128162
1250	YLLs (Years of Life Lost)	China	Female	Age-standardized	Aortic aneurysm	High body-mass index	Rate	1990	0.183023	0.38056	0.0798895
1251	YLLs (Years of Life Lost)	China	Both	Age-standardized	Aortic aneurysm	High body-mass index	Rate	1990	0.232268	0.421887	0.11504
1252	YLLs (Years of Life Lost)	China	Male	Age-standardized	Aortic aneurysm	High body-mass index	Rate	1991	0.29314	0.543623	0.13311
1253	YLLs (Years of Life Lost)	China	Female	Age-standardized	Aortic aneurysm	High body-mass index	Rate	1991	0.187935	0.379898	0.0836218
1254	YLLs (Years of Life Lost)	China	Both	Age-standardized	Aortic aneurysm	High body-mass index	Rate	1991	0.242011	0.443488	0.117562
1255	YLLs (Years of Life Lost)	China	Male	Age-standardized	Aortic aneurysm	High body-mass index	Rate	1992	0.305012	0.541177	0.140773
1256	YLLs (Years of Life Lost)	China	Female	Age-standardized	Aortic aneurysm	High body-mass index	Rate	1992	0.191942	0.377624	0.0882132
1257	YLLs (Years of Life Lost)	China	Both	Age-standardized	Aortic aneurysm	High body-mass index	Rate	1992	0.249992	0.436633	0.117502
1258	YLLs (Years of Life Lost)	China	Male	Age-standardized	Aortic aneurysm	High body-mass index	Rate	1993	0.317219	0.570797	0.150446
1259	YLLs (Years of Life Lost)	China	Female	Age-standardized	Aortic aneurysm	High body-mass index	Rate	1993	0.197562	0.391137	0.0906395
1260	YLLs (Years of Life Lost)	China	Both	Age-standardized	Aortic aneurysm	High body-mass index	Rate	1993	0.25894	0.468712	0.125712
1261	YLLs (Years of Life Lost)	China	Male	Age-standardized	Aortic aneurysm	High body-mass index	Rate	1994	0.327108	0.585168	0.159177
1262	YLLs (Years of Life Lost)	China	Female	Age-standardized	Aortic aneurysm	High body-mass index	Rate	1994	0.203601	0.390916	0.0920241
1263	YLLs (Years of Life Lost)	China	Both	Age-standardized	Aortic aneurysm	High body-mass index	Rate	1994	0.266818	0.468591	0.13398
1264	YLLs (Years of Life Lost)	China	Male	Age-standardized	Aortic aneurysm	High body-mass index	Rate	1995	0.341023	0.595937	0.158865
1265	YLLs (Years of Life Lost)	China	Female	Age-standardized	Aortic aneurysm	High body-mass index	Rate	1995	0.208807	0.394288	0.0971413
1266	YLLs (Years of Life Lost)	China	Both	Age-standardized	Aortic aneurysm	High body-mass index	Rate	1995	0.27637	0.490998	0.13746
1267	YLLs (Years of Life Lost)	China	Male	Age-standardized	Aortic aneurysm	High body-mass index	Rate	1996	0.352024	0.614025	0.170165
1268	YLLs (Years of Life Lost)	China	Female	Age-standardized	Aortic aneurysm	High body-mass index	Rate	1996	0.212574	0.409857	0.102701
1269	YLLs (Years of Life Lost)	China	Both	Age-standardized	Aortic aneurysm	High body-mass index	Rate	1996	0.28373	0.496843	0.141974
1270	YLLs (Years of Life Lost)	China	Male	Age-standardized	Aortic aneurysm	High body-mass index	Rate	1997	0.361809	0.632103	0.177856
1271	YLLs (Years of Life Lost)	China	Female	Age-standardized	Aortic aneurysm	High body-mass index	Rate	1997	0.216037	0.402263	0.107552
1272	YLLs (Years of Life Lost)	China	Both	Age-standardized	Aortic aneurysm	High body-mass index	Rate	1997	0.29033	0.513775	0.147505
1273	YLLs (Years of Life Lost)	China	Male	Age-standardized	Aortic aneurysm	High body-mass index	Rate	1998	0.3713	0.637305	0.180821
1274	YLLs (Years of Life Lost)	China	Female	Age-standardized	Aortic aneurysm	High body-mass index	Rate	1998	0.221149	0.386512	0.109013
1275	YLLs (Years of Life Lost)	China	Both	Age-standardized	Aortic aneurysm	High body-mass index	Rate	1998	0.297576	0.504455	0.15371
1276	YLLs (Years of Life Lost)	China	Male	Age-standardized	Aortic aneurysm	High body-mass index	Rate	1999	0.381411	0.650091	0.197987
1277	YLLs (Years of Life Lost)	China	Female	Age-standardized	Aortic aneurysm	High body-mass index	Rate	1999	0.225699	0.392399	0.112766
1278	YLLs (Years of Life Lost)	China	Both	Age-standardized	Aortic aneurysm	High body-mass index	Rate	1999	0.3048	0.52875	0.158396
1279	YLLs (Years of Life Lost)	China	Male	Age-standardized	Aortic aneurysm	High body-mass index	Rate	2000	0.395328	0.64338	0.198007
1280	YLLs (Years of Life Lost)	China	Female	Age-standardized	Aortic aneurysm	High body-mass index	Rate	2000	0.229257	0.401241	0.117761
1281	YLLs (Years of Life Lost)	China	Both	Age-standardized	Aortic aneurysm	High body-mass index	Rate	2000	0.313345	0.519755	0.160459
1282	YLLs (Years of Life Lost)	China	Male	Age-standardized	Aortic aneurysm	High body-mass index	Rate	2001	0.405086	0.685632	0.208971
1283	YLLs (Years of Life Lost)	China	Female	Age-standardized	Aortic aneurysm	High body-mass index	Rate	2001	0.232296	0.418835	0.120059
1284	YLLs (Years of Life Lost)	China	Both	Age-standardized	Aortic aneurysm	High body-mass index	Rate	2001	0.319585	0.543724	0.169834
1285	YLLs (Years of Life Lost)	China	Male	Age-standardized	Aortic aneurysm	High body-mass index	Rate	2002	0.424703	0.719203	0.223592
1286	YLLs (Years of Life Lost)	China	Female	Age-standardized	Aortic aneurysm	High body-mass index	Rate	2002	0.235969	0.416459	0.120583
1287	YLLs (Years of Life Lost)	China	Both	Age-standardized	Aortic aneurysm	High body-mass index	Rate	2002	0.331023	0.547633	0.17325
1288	YLLs (Years of Life Lost)	China	Male	Age-standardized	Aortic aneurysm	High body-mass index	Rate	2003	0.44724	0.755007	0.244405
1289	YLLs (Years of Life Lost)	China	Female	Age-standardized	Aortic aneurysm	High body-mass index	Rate	2003	0.241096	0.424645	0.122759
1290	YLLs (Years of Life Lost)	China	Both	Age-standardized	Aortic aneurysm	High body-mass index	Rate	2003	0.344389	0.588131	0.190973
1291	YLLs (Years of Life Lost)	China	Male	Age-standardized	Aortic aneurysm	High body-mass index	Rate	2004	0.464645	0.75188	0.246254
1292	YLLs (Years of Life Lost)	China	Female	Age-standardized	Aortic aneurysm	High body-mass index	Rate	2004	0.244785	0.41524	0.125044
1293	YLLs (Years of Life Lost)	China	Both	Age-standardized	Aortic aneurysm	High body-mass index	Rate	2004	0.354812	0.595047	0.187441
1294	YLLs (Years of Life Lost)	China	Male	Age-standardized	Aortic aneurysm	High body-mass index	Rate	2005	0.49588	0.83763	0.272008
1295	YLLs (Years of Life Lost)	China	Female	Age-standardized	Aortic aneurysm	High body-mass index	Rate	2005	0.251582	0.428081	0.130713
1296	YLLs (Years of Life Lost)	China	Both	Age-standardized	Aortic aneurysm	High body-mass index	Rate	2005	0.373536	0.628705	0.207894
1297	YLLs (Years of Life Lost)	China	Male	Age-standardized	Aortic aneurysm	High body-mass index	Rate	2006	0.535613	0.883585	0.293029
1298	YLLs (Years of Life Lost)	China	Female	Age-standardized	Aortic aneurysm	High body-mass index	Rate	2006	0.257277	0.440531	0.132389
1299	YLLs (Years of Life Lost)	China	Both	Age-standardized	Aortic aneurysm	High body-mass index	Rate	2006	0.395902	0.662745	0.213327
1300	YLLs (Years of Life Lost)	China	Male	Age-standardized	Aortic aneurysm	High body-mass index	Rate	2007	0.590019	0.984503	0.317774
1301	YLLs (Years of Life Lost)	China	Female	Age-standardized	Aortic aneurysm	High body-mass index	Rate	2007	0.26752	0.455604	0.136748
1302	YLLs (Years of Life Lost)	China	Both	Age-standardized	Aortic aneurysm	High body-mass index	Rate	2007	0.427821	0.703042	0.226091
1303	YLLs (Years of Life Lost)	China	Male	Age-standardized	Aortic aneurysm	High body-mass index	Rate	2008	0.656368	1.08425	0.354084
1304	YLLs (Years of Life Lost)	China	Female	Age-standardized	Aortic aneurysm	High body-mass index	Rate	2008	0.281524	0.48054	0.147027
1305	YLLs (Years of Life Lost)	China	Both	Age-standardized	Aortic aneurysm	High body-mass index	Rate	2008	0.467976	0.777564	0.253316
1306	YLLs (Years of Life Lost)	China	Male	Age-standardized	Aortic aneurysm	High body-mass index	Rate	2009	0.717926	1.14788	0.395856
1307	YLLs (Years of Life Lost)	China	Female	Age-standardized	Aortic aneurysm	High body-mass index	Rate	2009	0.295922	0.519928	0.150072
1308	YLLs (Years of Life Lost)	China	Both	Age-standardized	Aortic aneurysm	High body-mass index	Rate	2009	0.505729	0.817518	0.275408
1309	YLLs (Years of Life Lost)	China	Male	Age-standardized	Aortic aneurysm	High body-mass index	Rate	2010	0.772056	1.24675	0.410356
1310	YLLs (Years of Life Lost)	China	Female	Age-standardized	Aortic aneurysm	High body-mass index	Rate	2010	0.30675	0.526711	0.153295
1311	YLLs (Years of Life Lost)	China	Both	Age-standardized	Aortic aneurysm	High body-mass index	Rate	2010	0.537823	0.901247	0.289788
1312	YLLs (Years of Life Lost)	China	Male	Age-standardized	Aortic aneurysm	High body-mass index	Rate	2011	0.793338	1.31981	0.430802
1313	YLLs (Years of Life Lost)	China	Female	Age-standardized	Aortic aneurysm	High body-mass index	Rate	2011	0.313001	0.549558	0.16116
1314	YLLs (Years of Life Lost)	China	Both	Age-standardized	Aortic aneurysm	High body-mass index	Rate	2011	0.55147	0.919287	0.302047
1315	YLLs (Years of Life Lost)	China	Male	Age-standardized	Aortic aneurysm	High body-mass index	Rate	2012	0.817871	1.38433	0.443568
1316	YLLs (Years of Life Lost)	China	Female	Age-standardized	Aortic aneurysm	High body-mass index	Rate	2012	0.314988	0.545548	0.158918
1317	YLLs (Years of Life Lost)	China	Both	Age-standardized	Aortic aneurysm	High body-mass index	Rate	2012	0.564542	0.961904	0.30722
1318	YLLs (Years of Life Lost)	China	Male	Age-standardized	Aortic aneurysm	High body-mass index	Rate	2013	0.832086	1.35477	0.459708
1319	YLLs (Years of Life Lost)	China	Female	Age-standardized	Aortic aneurysm	High body-mass index	Rate	2013	0.319007	0.549162	0.164343
1320	YLLs (Years of Life Lost)	China	Both	Age-standardized	Aortic aneurysm	High body-mass index	Rate	2013	0.573469	0.942731	0.313483
1321	YLLs (Years of Life Lost)	China	Male	Age-standardized	Aortic aneurysm	High body-mass index	Rate	2014	0.866387	1.48357	0.467177
1322	YLLs (Years of Life Lost)	China	Female	Age-standardized	Aortic aneurysm	High body-mass index	Rate	2014	0.325963	0.565454	0.166603
1323	YLLs (Years of Life Lost)	China	Both	Age-standardized	Aortic aneurysm	High body-mass index	Rate	2014	0.5942	0.993996	0.313283
1324	YLLs (Years of Life Lost)	China	Male	Age-standardized	Aortic aneurysm	High body-mass index	Rate	2015	0.896359	1.57776	0.466065
1325	YLLs (Years of Life Lost)	China	Female	Age-standardized	Aortic aneurysm	High body-mass index	Rate	2015	0.332309	0.57356	0.16758
1326	YLLs (Years of Life Lost)	China	Both	Age-standardized	Aortic aneurysm	High body-mass index	Rate	2015	0.612361	1.04812	0.317304
1327	YLLs (Years of Life Lost)	China	Male	Age-standardized	Aortic aneurysm	High body-mass index	Rate	2016	0.937445	1.63938	0.507528
1328	YLLs (Years of Life Lost)	China	Female	Age-standardized	Aortic aneurysm	High body-mass index	Rate	2016	0.343879	0.603096	0.174024
1329	YLLs (Years of Life Lost)	China	Both	Age-standardized	Aortic aneurysm	High body-mass index	Rate	2016	0.63871	1.11536	0.339527
1330	YLLs (Years of Life Lost)	China	Male	Age-standardized	Aortic aneurysm	High body-mass index	Rate	2017	0.981273	1.71584	0.526246
1331	YLLs (Years of Life Lost)	China	Female	Age-standardized	Aortic aneurysm	High body-mass index	Rate	2017	0.355185	0.614529	0.169473
1332	YLLs (Years of Life Lost)	China	Both	Age-standardized	Aortic aneurysm	High body-mass index	Rate	2017	0.666539	1.13954	0.346935
1333	YLLs (Years of Life Lost)	China	Male	Age-standardized	Aortic aneurysm	High body-mass index	Rate	2018	1.01131	1.70354	0.517201
1334	YLLs (Years of Life Lost)	China	Female	Age-standardized	Aortic aneurysm	High body-mass index	Rate	2018	0.363647	0.661404	0.181906
1335	YLLs (Years of Life Lost)	China	Both	Age-standardized	Aortic aneurysm	High body-mass index	Rate	2018	0.686096	1.15574	0.353438
1336	YLLs (Years of Life Lost)	China	Male	Age-standardized	Aortic aneurysm	High body-mass index	Rate	2019	1.04663	1.87712	0.535083
1337	YLLs (Years of Life Lost)	China	Female	Age-standardized	Aortic aneurysm	High body-mass index	Rate	2019	0.372428	0.64779	0.182032
1338	YLLs (Years of Life Lost)	China	Both	Age-standardized	Aortic aneurysm	High body-mass index	Rate	2019	0.708278	1.22965	0.374251
1339	YLLs (Years of Life Lost)	China	Male	Age-standardized	Aortic aneurysm	High body-mass index	Rate	2020	1.07463	1.979	0.547804
1340	YLLs (Years of Life Lost)	China	Female	Age-standardized	Aortic aneurysm	High body-mass index	Rate	2020	0.380965	0.666131	0.177403
1341	YLLs (Years of Life Lost)	China	Both	Age-standardized	Aortic aneurysm	High body-mass index	Rate	2020	0.726712	1.29595	0.371962
1342	YLLs (Years of Life Lost)	China	Male	Age-standardized	Aortic aneurysm	High body-mass index	Rate	2021	1.10167	2.02099	0.564029
1343	YLLs (Years of Life Lost)	China	Female	Age-standardized	Aortic aneurysm	High body-mass index	Rate	2021	0.389802	0.714094	0.179149
1344	YLLs (Years of Life Lost)	China	Both	Age-standardized	Aortic aneurysm	High body-mass index	Rate	2021	0.744921	1.35005	0.383996
1345	YLLs (Years of Life Lost)	South Africa	Male	Age-standardized	Aortic aneurysm	High body-mass index	Rate	1990	6.91297	11.9337	3.5172
1346	YLLs (Years of Life Lost)	South Africa	Female	Age-standardized	Aortic aneurysm	High body-mass index	Rate	1990	4.57337	7.6975	2.32205
1347	YLLs (Years of Life Lost)	South Africa	Both	Age-standardized	Aortic aneurysm	High body-mass index	Rate	1990	5.54394	9.32709	2.84433
1348	YLLs (Years of Life Lost)	South Africa	Male	Age-standardized	Aortic aneurysm	High body-mass index	Rate	1991	7.16326	12.0856	3.79251
1349	YLLs (Years of Life Lost)	South Africa	Female	Age-standardized	Aortic aneurysm	High body-mass index	Rate	1991	4.57108	7.83465	2.40833
1350	YLLs (Years of Life Lost)	South Africa	Both	Age-standardized	Aortic aneurysm	High body-mass index	Rate	1991	5.64677	9.60817	2.98885
1351	YLLs (Years of Life Lost)	South Africa	Male	Age-standardized	Aortic aneurysm	High body-mass index	Rate	1992	7.48251	12.5765	4.00838
1352	YLLs (Years of Life Lost)	South Africa	Female	Age-standardized	Aortic aneurysm	High body-mass index	Rate	1992	4.8789	8.353	2.52923
1353	YLLs (Years of Life Lost)	South Africa	Both	Age-standardized	Aortic aneurysm	High body-mass index	Rate	1992	5.95588	10.1581	3.15861
1354	YLLs (Years of Life Lost)	South Africa	Male	Age-standardized	Aortic aneurysm	High body-mass index	Rate	1993	7.40633	12.6447	3.91858
1355	YLLs (Years of Life Lost)	South Africa	Female	Age-standardized	Aortic aneurysm	High body-mass index	Rate	1993	4.67301	7.8297	2.39653
1356	YLLs (Years of Life Lost)	South Africa	Both	Age-standardized	Aortic aneurysm	High body-mass index	Rate	1993	5.80603	9.7822	3.03896
1357	YLLs (Years of Life Lost)	South Africa	Male	Age-standardized	Aortic aneurysm	High body-mass index	Rate	1994	7.75908	13.0765	3.98969
1358	YLLs (Years of Life Lost)	South Africa	Female	Age-standardized	Aortic aneurysm	High body-mass index	Rate	1994	4.89363	8.27322	2.45916
1359	YLLs (Years of Life Lost)	South Africa	Both	Age-standardized	Aortic aneurysm	High body-mass index	Rate	1994	6.0785	10.1298	3.19941
1360	YLLs (Years of Life Lost)	South Africa	Male	Age-standardized	Aortic aneurysm	High body-mass index	Rate	1995	8.25482	13.8217	4.36419
1361	YLLs (Years of Life Lost)	South Africa	Female	Age-standardized	Aortic aneurysm	High body-mass index	Rate	1995	4.69336	8.25577	2.32545
1362	YLLs (Years of Life Lost)	South Africa	Both	Age-standardized	Aortic aneurysm	High body-mass index	Rate	1995	6.17097	10.4581	3.22122
1363	YLLs (Years of Life Lost)	South Africa	Male	Age-standardized	Aortic aneurysm	High body-mass index	Rate	1996	8.80926	14.7877	4.71421
1364	YLLs (Years of Life Lost)	South Africa	Female	Age-standardized	Aortic aneurysm	High body-mass index	Rate	1996	4.75809	8.16642	2.39114
1365	YLLs (Years of Life Lost)	South Africa	Both	Age-standardized	Aortic aneurysm	High body-mass index	Rate	1996	6.43488	10.7987	3.39595
1366	YLLs (Years of Life Lost)	South Africa	Male	Age-standardized	Aortic aneurysm	High body-mass index	Rate	1997	9.71688	16.7348	5.09809
1367	YLLs (Years of Life Lost)	South Africa	Female	Age-standardized	Aortic aneurysm	High body-mass index	Rate	1997	5.20503	8.60287	2.69324
1368	YLLs (Years of Life Lost)	South Africa	Both	Age-standardized	Aortic aneurysm	High body-mass index	Rate	1997	7.06317	11.7949	3.7228
1369	YLLs (Years of Life Lost)	South Africa	Male	Age-standardized	Aortic aneurysm	High body-mass index	Rate	1998	9.72267	16.4041	5.09653
1370	YLLs (Years of Life Lost)	South Africa	Female	Age-standardized	Aortic aneurysm	High body-mass index	Rate	1998	5.12213	8.56907	2.66272
1371	YLLs (Years of Life Lost)	South Africa	Both	Age-standardized	Aortic aneurysm	High body-mass index	Rate	1998	7.01201	11.7857	3.76155
1372	YLLs (Years of Life Lost)	South Africa	Male	Age-standardized	Aortic aneurysm	High body-mass index	Rate	1999	9.49053	15.9188	4.97542
1373	YLLs (Years of Life Lost)	South Africa	Female	Age-standardized	Aortic aneurysm	High body-mass index	Rate	1999	5.13194	8.57213	2.67117
1374	YLLs (Years of Life Lost)	South Africa	Both	Age-standardized	Aortic aneurysm	High body-mass index	Rate	1999	6.92099	11.6821	3.6824
1375	YLLs (Years of Life Lost)	South Africa	Male	Age-standardized	Aortic aneurysm	High body-mass index	Rate	2000	9.47876	15.9587	4.99371
1376	YLLs (Years of Life Lost)	South Africa	Female	Age-standardized	Aortic aneurysm	High body-mass index	Rate	2000	5.2967	8.77248	2.75949
1377	YLLs (Years of Life Lost)	South Africa	Both	Age-standardized	Aortic aneurysm	High body-mass index	Rate	2000	7.00897	11.7547	3.7797
1378	YLLs (Years of Life Lost)	South Africa	Male	Age-standardized	Aortic aneurysm	High body-mass index	Rate	2001	9.268	15.7931	4.96119
1379	YLLs (Years of Life Lost)	South Africa	Female	Age-standardized	Aortic aneurysm	High body-mass index	Rate	2001	5.13124	8.3477	2.69712
1380	YLLs (Years of Life Lost)	South Africa	Both	Age-standardized	Aortic aneurysm	High body-mass index	Rate	2001	6.81954	11.5499	3.71749
1381	YLLs (Years of Life Lost)	South Africa	Male	Age-standardized	Aortic aneurysm	High body-mass index	Rate	2002	9.22134	15.9764	4.90617
1382	YLLs (Years of Life Lost)	South Africa	Female	Age-standardized	Aortic aneurysm	High body-mass index	Rate	2002	5.06397	8.49494	2.68374
1383	YLLs (Years of Life Lost)	South Africa	Both	Age-standardized	Aortic aneurysm	High body-mass index	Rate	2002	6.75524	11.3877	3.66761
1384	YLLs (Years of Life Lost)	South Africa	Male	Age-standardized	Aortic aneurysm	High body-mass index	Rate	2003	9.19585	15.9065	4.86362
1385	YLLs (Years of Life Lost)	South Africa	Female	Age-standardized	Aortic aneurysm	High body-mass index	Rate	2003	5.00253	8.37751	2.68059
1386	YLLs (Years of Life Lost)	South Africa	Both	Age-standardized	Aortic aneurysm	High body-mass index	Rate	2003	6.69896	11.4859	3.61116
1387	YLLs (Years of Life Lost)	South Africa	Male	Age-standardized	Aortic aneurysm	High body-mass index	Rate	2004	8.96985	15.2555	4.74456
1388	YLLs (Years of Life Lost)	South Africa	Female	Age-standardized	Aortic aneurysm	High body-mass index	Rate	2004	4.89124	8.20247	2.60479
1389	YLLs (Years of Life Lost)	South Africa	Both	Age-standardized	Aortic aneurysm	High body-mass index	Rate	2004	6.53806	11.1644	3.49803
1390	YLLs (Years of Life Lost)	South Africa	Male	Age-standardized	Aortic aneurysm	High body-mass index	Rate	2005	8.83591	15.2524	4.75382
1391	YLLs (Years of Life Lost)	South Africa	Female	Age-standardized	Aortic aneurysm	High body-mass index	Rate	2005	4.74676	7.99684	2.5323
1392	YLLs (Years of Life Lost)	South Africa	Both	Age-standardized	Aortic aneurysm	High body-mass index	Rate	2005	6.39931	10.9293	3.4357
1393	YLLs (Years of Life Lost)	South Africa	Male	Age-standardized	Aortic aneurysm	High body-mass index	Rate	2006	8.72276	15.1331	4.73418
1394	YLLs (Years of Life Lost)	South Africa	Female	Age-standardized	Aortic aneurysm	High body-mass index	Rate	2006	4.62738	7.87519	2.53075
1395	YLLs (Years of Life Lost)	South Africa	Both	Age-standardized	Aortic aneurysm	High body-mass index	Rate	2006	6.28274	10.8977	3.38611
1396	YLLs (Years of Life Lost)	South Africa	Male	Age-standardized	Aortic aneurysm	High body-mass index	Rate	2007	8.53761	14.7058	4.5862
1397	YLLs (Years of Life Lost)	South Africa	Female	Age-standardized	Aortic aneurysm	High body-mass index	Rate	2007	4.43878	7.47318	2.40082
1398	YLLs (Years of Life Lost)	South Africa	Both	Age-standardized	Aortic aneurysm	High body-mass index	Rate	2007	6.09692	10.2952	3.27395
1399	YLLs (Years of Life Lost)	South Africa	Male	Age-standardized	Aortic aneurysm	High body-mass index	Rate	2008	8.3936	14.6325	4.59744
1400	YLLs (Years of Life Lost)	South Africa	Female	Age-standardized	Aortic aneurysm	High body-mass index	Rate	2008	4.38737	7.50439	2.36359
1401	YLLs (Years of Life Lost)	South Africa	Both	Age-standardized	Aortic aneurysm	High body-mass index	Rate	2008	6.00929	10.3095	3.29657
1402	YLLs (Years of Life Lost)	South Africa	Male	Age-standardized	Aortic aneurysm	High body-mass index	Rate	2009	8.10971	14.324	4.30593
1403	YLLs (Years of Life Lost)	South Africa	Female	Age-standardized	Aortic aneurysm	High body-mass index	Rate	2009	4.31307	7.16838	2.29206
1404	YLLs (Years of Life Lost)	South Africa	Both	Age-standardized	Aortic aneurysm	High body-mass index	Rate	2009	5.84992	10.0456	3.15367
1405	YLLs (Years of Life Lost)	South Africa	Male	Age-standardized	Aortic aneurysm	High body-mass index	Rate	2010	7.83948	13.7365	4.17078
1406	YLLs (Years of Life Lost)	South Africa	Female	Age-standardized	Aortic aneurysm	High body-mass index	Rate	2010	4.23493	7.04517	2.27673
1407	YLLs (Years of Life Lost)	South Africa	Both	Age-standardized	Aortic aneurysm	High body-mass index	Rate	2010	5.69563	9.80052	3.0765
1408	YLLs (Years of Life Lost)	South Africa	Male	Age-standardized	Aortic aneurysm	High body-mass index	Rate	2011	7.51383	13.4457	4.05386
1409	YLLs (Years of Life Lost)	South Africa	Female	Age-standardized	Aortic aneurysm	High body-mass index	Rate	2011	4.0919	6.94691	2.22631
1410	YLLs (Years of Life Lost)	South Africa	Both	Age-standardized	Aortic aneurysm	High body-mass index	Rate	2011	5.47648	9.61043	3.01832
1411	YLLs (Years of Life Lost)	South Africa	Male	Age-standardized	Aortic aneurysm	High body-mass index	Rate	2012	7.32733	13.0922	3.92917
1412	YLLs (Years of Life Lost)	South Africa	Female	Age-standardized	Aortic aneurysm	High body-mass index	Rate	2012	3.97208	6.73634	2.14608
1413	YLLs (Years of Life Lost)	South Africa	Both	Age-standardized	Aortic aneurysm	High body-mass index	Rate	2012	5.32833	9.27388	2.92748
1414	YLLs (Years of Life Lost)	South Africa	Male	Age-standardized	Aortic aneurysm	High body-mass index	Rate	2013	7.13517	12.4194	3.78061
1415	YLLs (Years of Life Lost)	South Africa	Female	Age-standardized	Aortic aneurysm	High body-mass index	Rate	2013	3.8807	6.38272	2.11193
1416	YLLs (Years of Life Lost)	South Africa	Both	Age-standardized	Aortic aneurysm	High body-mass index	Rate	2013	5.19671	8.86385	2.81161
1417	YLLs (Years of Life Lost)	South Africa	Male	Age-standardized	Aortic aneurysm	High body-mass index	Rate	2014	7.00754	12.2445	3.66025
1418	YLLs (Years of Life Lost)	South Africa	Female	Age-standardized	Aortic aneurysm	High body-mass index	Rate	2014	3.91456	6.39431	2.1245
1419	YLLs (Years of Life Lost)	South Africa	Both	Age-standardized	Aortic aneurysm	High body-mass index	Rate	2014	5.16647	8.82733	2.80426
1420	YLLs (Years of Life Lost)	South Africa	Male	Age-standardized	Aortic aneurysm	High body-mass index	Rate	2015	7.00166	12.43	3.72526
1421	YLLs (Years of Life Lost)	South Africa	Female	Age-standardized	Aortic aneurysm	High body-mass index	Rate	2015	3.90596	6.51575	2.11948
1422	YLLs (Years of Life Lost)	South Africa	Both	Age-standardized	Aortic aneurysm	High body-mass index	Rate	2015	5.16317	8.79028	2.80911
1423	YLLs (Years of Life Lost)	South Africa	Male	Age-standardized	Aortic aneurysm	High body-mass index	Rate	2016	6.94199	12.2496	3.64759
1424	YLLs (Years of Life Lost)	South Africa	Female	Age-standardized	Aortic aneurysm	High body-mass index	Rate	2016	3.91338	6.43269	2.08423
1425	YLLs (Years of Life Lost)	South Africa	Both	Age-standardized	Aortic aneurysm	High body-mass index	Rate	2016	5.14501	8.85636	2.82172
1426	YLLs (Years of Life Lost)	South Africa	Male	Age-standardized	Aortic aneurysm	High body-mass index	Rate	2017	6.86261	12.2817	3.61187
1427	YLLs (Years of Life Lost)	South Africa	Female	Age-standardized	Aortic aneurysm	High body-mass index	Rate	2017	3.86703	6.38416	2.07295
1428	YLLs (Years of Life Lost)	South Africa	Both	Age-standardized	Aortic aneurysm	High body-mass index	Rate	2017	5.08331	8.71907	2.71629
1429	YLLs (Years of Life Lost)	South Africa	Male	Age-standardized	Aortic aneurysm	High body-mass index	Rate	2018	7.00874	12.2498	3.57842
1430	YLLs (Years of Life Lost)	South Africa	Female	Age-standardized	Aortic aneurysm	High body-mass index	Rate	2018	3.94603	6.42293	2.07281
1431	YLLs (Years of Life Lost)	South Africa	Both	Age-standardized	Aortic aneurysm	High body-mass index	Rate	2018	5.18968	8.75024	2.77482
1432	YLLs (Years of Life Lost)	South Africa	Male	Age-standardized	Aortic aneurysm	High body-mass index	Rate	2019	7.02897	12.2887	3.64666
1433	YLLs (Years of Life Lost)	South Africa	Female	Age-standardized	Aortic aneurysm	High body-mass index	Rate	2019	3.93903	6.50199	2.02035
1434	YLLs (Years of Life Lost)	South Africa	Both	Age-standardized	Aortic aneurysm	High body-mass index	Rate	2019	5.19786	8.83648	2.74253
1435	YLLs (Years of Life Lost)	South Africa	Male	Age-standardized	Aortic aneurysm	High body-mass index	Rate	2020	7.20671	12.8641	3.78442
1436	YLLs (Years of Life Lost)	South Africa	Female	Age-standardized	Aortic aneurysm	High body-mass index	Rate	2020	4.15719	6.99501	2.13835
1437	YLLs (Years of Life Lost)	South Africa	Both	Age-standardized	Aortic aneurysm	High body-mass index	Rate	2020	5.40377	9.05691	2.85835
1438	YLLs (Years of Life Lost)	South Africa	Male	Age-standardized	Aortic aneurysm	High body-mass index	Rate	2021	7.43458	13.2307	3.76122
1439	YLLs (Years of Life Lost)	South Africa	Female	Age-standardized	Aortic aneurysm	High body-mass index	Rate	2021	4.19417	6.97116	2.14506
1440	YLLs (Years of Life Lost)	South Africa	Both	Age-standardized	Aortic aneurysm	High body-mass index	Rate	2021	5.5128	9.25091	2.89157
