# Supplementary material for: Aortic aneurysm trends attributable to high body mass index over the period 1990–2021 and projections up to 2040
Source: J Diabetes Metab Disord. 2025 Jun 26;24(2):157. doi: 10.1007/s40200-025-01665-x (PMC12202253; doi:10.1007/s40200-025-01665-x)
Supplement: Supplementary file 2 — Supplementary Material 2: Table S2 EAPC of AA burden attributable to high BMI in five countries from 1990 to 2021. [file 40200_2025_1665_MOESM2_ESM.xlsx]

## Sheet: Table S3
TableS2 EAPC of AA burden attributable to high BMI in five countries from 1990 to 2021
	location	measure	sex	cause	age	EAPC	LCI	UCI	EAPC_95CI
1	China	Deaths	Male	Aortic aneurysm	Age-standardized	4.81875	4.58084	5.05719	4.82_x000D_ (4.58,5.06)
2	China	Deaths	Female	Aortic aneurysm	Age-standardized	2.51159	2.43568	2.58755	2.51_x000D_ (2.44,2.59)
3	China	Deaths	Both	Aortic aneurysm	Age-standardized	3.9054	3.73478	4.07629	3.91_x000D_ (3.73,4.08)
4	China	DALYs (Disability-Adjusted Life Years)	Male	Aortic aneurysm	Age-standardized	4.94864	4.69821	5.19966	4.95_x000D_ (4.7,5.2)
5	China	DALYs (Disability-Adjusted Life Years)	Female	Aortic aneurysm	Age-standardized	2.49093	2.40988	2.57205	2.49_x000D_ (2.41,2.57)
6	China	DALYs (Disability-Adjusted Life Years)	Both	Aortic aneurysm	Age-standardized	4.11101	3.91704	4.30534	4.11_x000D_ (3.92,4.31)
7	China	YLLs (Years of Life Lost)	Male	Aortic aneurysm	Age-standardized	4.94864	4.69821	5.19966	4.95_x000D_ (4.7,5.2)
8	China	YLLs (Years of Life Lost)	Female	Aortic aneurysm	Age-standardized	2.49093	2.40988	2.57205	2.49_x000D_ (2.41,2.57)
9	China	YLLs (Years of Life Lost)	Both	Aortic aneurysm	Age-standardized	4.11101	3.91704	4.30534	4.11_x000D_ (3.92,4.31)
10	Brazil	Deaths	Male	Aortic aneurysm	Age-standardized	1.28314	0.989513	1.57762	1.28_x000D_ (0.99,1.58)
11	Brazil	Deaths	Female	Aortic aneurysm	Age-standardized	1.84548	1.55887	2.13291	1.85_x000D_ (1.56,2.13)
12	Brazil	Deaths	Both	Aortic aneurysm	Age-standardized	1.46769	1.18252	1.75366	1.47_x000D_ (1.18,1.75)
13	Brazil	DALYs (Disability-Adjusted Life Years)	Male	Aortic aneurysm	Age-standardized	0.983923	0.69832	1.27034	0.98_x000D_ (0.7,1.27)
14	Brazil	DALYs (Disability-Adjusted Life Years)	Female	Aortic aneurysm	Age-standardized	1.49382	1.21573	1.77267	1.49_x000D_ (1.22,1.77)
15	Brazil	DALYs (Disability-Adjusted Life Years)	Both	Aortic aneurysm	Age-standardized	1.14325	0.866981	1.42028	1.14_x000D_ (0.87,1.42)
16	Brazil	YLLs (Years of Life Lost)	Male	Aortic aneurysm	Age-standardized	0.983923	0.69832	1.27034	0.98_x000D_ (0.7,1.27)
17	Brazil	YLLs (Years of Life Lost)	Female	Aortic aneurysm	Age-standardized	1.49382	1.21573	1.77267	1.49_x000D_ (1.22,1.77)
18	Brazil	YLLs (Years of Life Lost)	Both	Aortic aneurysm	Age-standardized	1.14325	0.866981	1.42028	1.14_x000D_ (0.87,1.42)
19	India	Deaths	Male	Aortic aneurysm	Age-standardized	4.67303	4.56753	4.77865	4.67_x000D_ (4.57,4.78)
20	India	Deaths	Female	Aortic aneurysm	Age-standardized	3.8383	3.66687	4.01001	3.84_x000D_ (3.67,4.01)
21	India	Deaths	Both	Aortic aneurysm	Age-standardized	4.25735	4.12392	4.39095	4.26_x000D_ (4.12,4.39)
22	India	DALYs (Disability-Adjusted Life Years)	Male	Aortic aneurysm	Age-standardized	4.46255	4.39855	4.52659	4.46_x000D_ (4.4,4.53)
23	India	DALYs (Disability-Adjusted Life Years)	Female	Aortic aneurysm	Age-standardized	3.54254	3.42525	3.65996	3.54_x000D_ (3.43,3.66)
24	India	DALYs (Disability-Adjusted Life Years)	Both	Aortic aneurysm	Age-standardized	4.0296	3.94685	4.1124	4.03_x000D_ (3.95,4.11)
25	India	YLLs (Years of Life Lost)	Male	Aortic aneurysm	Age-standardized	4.46255	4.39855	4.52659	4.46_x000D_ (4.4,4.53)
26	India	YLLs (Years of Life Lost)	Female	Aortic aneurysm	Age-standardized	3.54254	3.42525	3.65996	3.54_x000D_ (3.43,3.66)
27	India	YLLs (Years of Life Lost)	Both	Aortic aneurysm	Age-standardized	4.0296	3.94685	4.1124	4.03_x000D_ (3.95,4.11)
28	South Africa	Deaths	Male	Aortic aneurysm	Age-standardized	-0.464442	-0.865798	-0.0614617	-0.46_x000D_ (-0.87,-0.06)
29	South Africa	Deaths	Female	Aortic aneurysm	Age-standardized	-0.984546	-1.32184	-0.646096	-0.98_x000D_ (-1.32,-0.65)
30	South Africa	Deaths	Both	Aortic aneurysm	Age-standardized	-0.764132	-1.12729	-0.399639	-0.76_x000D_ (-1.13,-0.4)
31	South Africa	DALYs (Disability-Adjusted Life Years)	Male	Aortic aneurysm	Age-standardized	-0.559313	-0.965074	-0.151889	-0.56_x000D_ (-0.97,-0.15)
32	South Africa	DALYs (Disability-Adjusted Life Years)	Female	Aortic aneurysm	Age-standardized	-0.865413	-1.10989	-0.620331	-0.87_x000D_ (-1.11,-0.62)
33	South Africa	DALYs (Disability-Adjusted Life Years)	Both	Aortic aneurysm	Age-standardized	-0.718969	-1.04029	-0.396606	-0.72_x000D_ (-1.04,-0.4)
34	South Africa	YLLs (Years of Life Lost)	Male	Aortic aneurysm	Age-standardized	-0.559313	-0.965074	-0.151889	-0.56_x000D_ (-0.97,-0.15)
35	South Africa	YLLs (Years of Life Lost)	Female	Aortic aneurysm	Age-standardized	-0.865413	-1.10989	-0.620331	-0.87_x000D_ (-1.11,-0.62)
36	South Africa	YLLs (Years of Life Lost)	Both	Aortic aneurysm	Age-standardized	-0.718969	-1.04029	-0.396606	-0.72_x000D_ (-1.04,-0.4)
37	Russian Federation	Deaths	Male	Aortic aneurysm	Age-standardized	2.3843	2.00086	2.76918	2.38_x000D_ (2,2.77)
38	Russian Federation	Deaths	Female	Aortic aneurysm	Age-standardized	1.55282	0.979576	2.12932	1.55_x000D_ (0.98,2.13)
39	Russian Federation	Deaths	Both	Aortic aneurysm	Age-standardized	2.15758	1.7062	2.61096	2.16_x000D_ (1.71,2.61)
40	Russian Federation	DALYs (Disability-Adjusted Life Years)	Male	Aortic aneurysm	Age-standardized	2.35126	2.01247	2.69117	2.35_x000D_ (2.01,2.69)
41	Russian Federation	DALYs (Disability-Adjusted Life Years)	Female	Aortic aneurysm	Age-standardized	1.12683	0.674264	1.58144	1.13_x000D_ (0.67,1.58)
42	Russian Federation	DALYs (Disability-Adjusted Life Years)	Both	Aortic aneurysm	Age-standardized	1.95159	1.58339	2.32111	1.95_x000D_ (1.58,2.32)
43	Russian Federation	YLLs (Years of Life Lost)	Male	Aortic aneurysm	Age-standardized	2.35126	2.01247	2.69117	2.35_x000D_ (2.01,2.69)
44	Russian Federation	YLLs (Years of Life Lost)	Female	Aortic aneurysm	Age-standardized	1.12683	0.674264	1.58144	1.13_x000D_ (0.67,1.58)
45	Russian Federation	YLLs (Years of Life Lost)	Both	Aortic aneurysm	Age-standardized	1.95159	1.58339	2.32111	1.95_x000D_ (1.58,2.32)
