# Supplementary material for: Aortic aneurysm trends attributable to high body mass index over the period 1990–2021 and projections up to 2040
Source: J Diabetes Metab Disord. 2025 Jun 26;24(2):157. doi: 10.1007/s40200-025-01665-x (PMC12202253; doi:10.1007/s40200-025-01665-x)
Supplement: Supplementary file 3 — Supplementary Material 3: Table S3 Decomposition analysis of AA burden attributable to high BMI in five countries. [file 40200_2025_1665_MOESM3_ESM.xlsx]

## Sheet: Table S4
TableS3 Decomposition analysis of AA burden attributable to high BMI in five countries
	location	sex	cause	rei	measure	Overll difference	Aging	Population	Epidemiological change	percent change of Aging	percent change of Population	percent change of Epidemiological change
1	Brazil	Male	Aortic aneurysm	High body-mass index	Deaths	419.534	88.7499	198.219	132.565	21.1544	47.2474	31.5982
2	Brazil	Male	Aortic aneurysm	High body-mass index	DALYs (Disability-Adjusted Life Years)	10399.5	1842.37	5369.86	3187.28	17.7159	51.6357	30.6484
3	Brazil	Male	Aortic aneurysm	High body-mass index	YLLs (Years of Life Lost)	10399.5	1842.37	5369.86	3187.28	17.7159	51.6357	30.6484
4	Brazil	Female	Aortic aneurysm	High body-mass index	Deaths	339.912	78.1304	138.893	122.888	22.9855	40.8615	36.153
5	Brazil	Female	Aortic aneurysm	High body-mass index	DALYs (Disability-Adjusted Life Years)	7293.36	1388.01	3282.72	2622.63	19.0311	45.0097	35.9591
6	Brazil	Female	Aortic aneurysm	High body-mass index	YLLs (Years of Life Lost)	7293.36	1388.01	3282.72	2622.63	19.0311	45.0097	35.9591
7	Brazil	Both	Aortic aneurysm	High body-mass index	Deaths	759.446	168.531	339.037	251.878	22.1913	44.6427	33.166
8	Brazil	Both	Aortic aneurysm	High body-mass index	DALYs (Disability-Adjusted Life Years)	17692.9	3253.55	8715.55	5723.76	18.389	49.2603	32.3507
9	Brazil	Both	Aortic aneurysm	High body-mass index	YLLs (Years of Life Lost)	17692.9	3253.55	8715.55	5723.76	18.389	49.2603	32.3507
10	India	Male	Aortic aneurysm	High body-mass index	Deaths	207.814	22.1174	70.0681	115.629	10.6429	33.7167	55.6404
11	India	Male	Aortic aneurysm	High body-mass index	DALYs (Disability-Adjusted Life Years)	5303.99	386.762	1873.9	3043.33	7.29191	35.3301	57.378
12	India	Male	Aortic aneurysm	High body-mass index	YLLs (Years of Life Lost)	5303.99	386.762	1873.9	3043.33	7.29191	35.3301	57.378
13	India	Female	Aortic aneurysm	High body-mass index	Deaths	166.426	25.695	62.136	78.5945	15.4393	37.3356	47.2251
14	India	Female	Aortic aneurysm	High body-mass index	DALYs (Disability-Adjusted Life Years)	3810.39	453.383	1518.13	1838.88	11.8986	39.8418	48.2597
15	India	Female	Aortic aneurysm	High body-mass index	YLLs (Years of Life Lost)	3810.39	453.383	1518.13	1838.88	11.8986	39.8418	48.2597
16	India	Both	Aortic aneurysm	High body-mass index	Deaths	374.24	48.407	132.367	193.465	12.9348	35.3697	51.6956
17	India	Both	Aortic aneurysm	High body-mass index	DALYs (Disability-Adjusted Life Years)	9114.39	851.419	3401.96	4861	9.34148	37.3252	53.3333
18	India	Both	Aortic aneurysm	High body-mass index	YLLs (Years of Life Lost)	9114.39	851.419	3401.96	4861	9.34148	37.3252	53.3333
19	South Africa	Male	Aortic aneurysm	High body-mass index	Deaths	33.318	1.84917	28.3555	3.11331	5.55005	85.1057	9.34423
20	South Africa	Male	Aortic aneurysm	High body-mass index	DALYs (Disability-Adjusted Life Years)	852.633	75.1134	726.375	51.1444	8.80958	85.192	5.9984
21	South Africa	Male	Aortic aneurysm	High body-mass index	YLLs (Years of Life Lost)	852.633	75.1134	726.375	51.1444	8.80958	85.192	5.9984
22	South Africa	Female	Aortic aneurysm	High body-mass index	Deaths	25.1674	3.30578	24.3717	-2.51005	13.1351	96.8383	-9.97342
23	South Africa	Female	Aortic aneurysm	High body-mass index	DALYs (Disability-Adjusted Life Years)	566.341	75.7807	582.621	-92.0615	13.3808	102.875	-16.2555
24	South Africa	Female	Aortic aneurysm	High body-mass index	YLLs (Years of Life Lost)	566.341	75.7807	582.621	-92.0615	13.3808	102.875	-16.2555
25	South Africa	Both	Aortic aneurysm	High body-mass index	Deaths	58.4854	5.68951	52.6154	0.180546	9.72809	89.9632	0.308703
26	South Africa	Both	Aortic aneurysm	High body-mass index	DALYs (Disability-Adjusted Life Years)	1418.97	158.192	1306.31	-45.5241	11.1483	92.0599	-3.20824
27	South Africa	Both	Aortic aneurysm	High body-mass index	YLLs (Years of Life Lost)	1418.97	158.192	1306.31	-45.5241	11.1483	92.0599	-3.20824
28	China	Male	Aortic aneurysm	High body-mass index	Deaths	317.58	54.0056	79.602	183.972	17.0054	25.0652	57.9294
29	China	Male	Aortic aneurysm	High body-mass index	DALYs (Disability-Adjusted Life Years)	9422.52	914.968	2512.83	5994.72	9.71044	26.6683	63.6212
30	China	Male	Aortic aneurysm	High body-mass index	YLLs (Years of Life Lost)	9422.52	914.968	2512.83	5994.72	9.71044	26.6683	63.6212
31	China	Female	Aortic aneurysm	High body-mass index	Deaths	143.57	36.8097	44.958	61.8018	25.639	31.3144	43.0466
32	China	Female	Aortic aneurysm	High body-mass index	DALYs (Disability-Adjusted Life Years)	3379.06	687.829	1145.53	1545.7	20.3556	33.9008	45.7436
33	China	Female	Aortic aneurysm	High body-mass index	YLLs (Years of Life Lost)	3379.06	687.829	1145.53	1545.7	20.3556	33.9008	45.7436
34	China	Both	Aortic aneurysm	High body-mass index	Deaths	461.149	89.908	125.951	245.29	19.4965	27.3125	53.191
35	China	Both	Aortic aneurysm	High body-mass index	DALYs (Disability-Adjusted Life Years)	12801.6	1587.71	3710.41	7503.46	12.4024	28.984	58.6135
36	China	Both	Aortic aneurysm	High body-mass index	YLLs (Years of Life Lost)	12801.6	1587.71	3710.41	7503.46	12.4024	28.984	58.6135
37	Russian Federation	Male	Aortic aneurysm	High body-mass index	Deaths	444.794	124.231	34.5868	285.975	27.9301	7.77592	64.294
38	Russian Federation	Male	Aortic aneurysm	High body-mass index	DALYs (Disability-Adjusted Life Years)	10775.9	2392.7	910.311	7472.86	22.2042	8.44769	69.3481
39	Russian Federation	Male	Aortic aneurysm	High body-mass index	YLLs (Years of Life Lost)	10775.9	2392.7	910.311	7472.86	22.2042	8.44769	69.3481
40	Russian Federation	Female	Aortic aneurysm	High body-mass index	Deaths	333.666	73.2363	28.1733	232.257	21.949	8.44356	69.6075
41	Russian Federation	Female	Aortic aneurysm	High body-mass index	DALYs (Disability-Adjusted Life Years)	5871.65	1072.29	586.261	4213.11	18.2621	9.9846	71.7533
42	Russian Federation	Female	Aortic aneurysm	High body-mass index	YLLs (Years of Life Lost)	5871.65	1072.29	586.261	4213.11	18.2621	9.9846	71.7533
43	Russian Federation	Both	Aortic aneurysm	High body-mass index	Deaths	778.46	172.574	62.4172	543.469	22.1686	8.01804	69.8134
44	Russian Federation	Both	Aortic aneurysm	High body-mass index	DALYs (Disability-Adjusted Life Years)	16647.5	2976.84	1478.79	12191.9	17.8816	8.88294	73.2355
45	Russian Federation	Both	Aortic aneurysm	High body-mass index	YLLs (Years of Life Lost)	16647.5	2976.84	1478.79	12191.9	17.8816	8.88294	73.2355
