# Supplementary material for: Aortic aneurysm trends attributable to high body mass index over the period 1990–2021 and projections up to 2040
Source: J Diabetes Metab Disord. 2025 Jun 26;24(2):157. doi: 10.1007/s40200-025-01665-x (PMC12202253; doi:10.1007/s40200-025-01665-x)
Supplement: Supplementary file 4 — Supplementary Material 4: Table S4 Projected Burden of AA Attributable to high BMI. [file 40200_2025_1665_MOESM4_ESM.xlsx]

## Sheet: Table S5
TableS4 Projected Burden of AA Attributable to High BMI
	measure	location	cause	rei	sex	year	ASR	crude_rate	case
1	Deaths	Brazil	Aortic aneurysm	High body-mass index	Male	1992	0.601951	0.430099	148
2	Deaths	Brazil	Aortic aneurysm	High body-mass index	Male	1993	0.642473	0.461482	163
3	Deaths	Brazil	Aortic aneurysm	High body-mass index	Male	1994	0.665184	0.480179	174
4	Deaths	Brazil	Aortic aneurysm	High body-mass index	Male	1995	0.679378	0.492421	183
5	Deaths	Brazil	Aortic aneurysm	High body-mass index	Male	1996	0.710342	0.517035	197
6	Deaths	Brazil	Aortic aneurysm	High body-mass index	Male	1997	0.721921	0.529944	207
7	Deaths	Brazil	Aortic aneurysm	High body-mass index	Male	1998	0.746857	0.551895	221
8	Deaths	Brazil	Aortic aneurysm	High body-mass index	Male	1999	0.785942	0.582148	239
9	Deaths	Brazil	Aortic aneurysm	High body-mass index	Male	2000	0.811618	0.603274	254
10	Deaths	Brazil	Aortic aneurysm	High body-mass index	Male	2001	0.817287	0.611214	264
11	Deaths	Brazil	Aortic aneurysm	High body-mass index	Male	2002	0.830665	0.625011	277
12	Deaths	Brazil	Aortic aneurysm	High body-mass index	Male	2003	0.849419	0.642036	292
13	Deaths	Brazil	Aortic aneurysm	High body-mass index	Male	2004	0.863784	0.655641	306
14	Deaths	Brazil	Aortic aneurysm	High body-mass index	Male	2005	0.851771	0.649309	311
15	Deaths	Brazil	Aortic aneurysm	High body-mass index	Male	2006	0.849129	0.653105	321
16	Deaths	Brazil	Aortic aneurysm	High body-mass index	Male	2007	0.855422	0.660538	333
17	Deaths	Brazil	Aortic aneurysm	High body-mass index	Male	2008	0.870825	0.679198	351
18	Deaths	Brazil	Aortic aneurysm	High body-mass index	Male	2009	0.863077	0.680054	360
19	Deaths	Brazil	Aortic aneurysm	High body-mass index	Male	2010	0.864513	0.686594	372
20	Deaths	Brazil	Aortic aneurysm	High body-mass index	Male	2011	0.874568	0.703933	390
21	Deaths	Brazil	Aortic aneurysm	High body-mass index	Male	2012	0.867485	0.704945	399
22	Deaths	Brazil	Aortic aneurysm	High body-mass index	Male	2013	0.866175	0.711486	411
23	Deaths	Brazil	Aortic aneurysm	High body-mass index	Male	2014	0.859608	0.714791	421
24	Deaths	Brazil	Aortic aneurysm	High body-mass index	Male	2015	0.856788	0.7217	433
25	Deaths	Brazil	Aortic aneurysm	High body-mass index	Male	2016	0.885108	0.756575	462
26	Deaths	Brazil	Aortic aneurysm	High body-mass index	Male	2017	0.861388	0.748469	465
27	Deaths	Brazil	Aortic aneurysm	High body-mass index	Male	2018	0.860262	0.759443	480
28	Deaths	Brazil	Aortic aneurysm	High body-mass index	Male	2019	0.871909	0.780798	502
29	Deaths	Brazil	Aortic aneurysm	High body-mass index	Male	2020	0.891314	0.811212	530
30	Deaths	Brazil	Aortic aneurysm	High body-mass index	Male	2021	0.891599	0.82248	545
31	Deaths	Brazil	Aortic aneurysm	High body-mass index	Male	2022	0.876612	0.828593	557
32	Deaths	Brazil	Aortic aneurysm	High body-mass index	Male	2023	0.876868	0.843378	575
33	Deaths	Brazil	Aortic aneurysm	High body-mass index	Male	2024	0.877125	0.859436	594
34	Deaths	Brazil	Aortic aneurysm	High body-mass index	Male	2025	0.875487	0.873964	612
35	Deaths	Brazil	Aortic aneurysm	High body-mass index	Male	2026	0.873849	0.888501	630
36	Deaths	Brazil	Aortic aneurysm	High body-mass index	Male	2027	0.872211	0.903078	648
37	Deaths	Brazil	Aortic aneurysm	High body-mass index	Male	2028	0.870573	0.917685	666
38	Deaths	Brazil	Aortic aneurysm	High body-mass index	Male	2029	0.868935	0.933656	685
39	Deaths	Brazil	Aortic aneurysm	High body-mass index	Male	2030	0.865894	0.948315	703
40	Deaths	Brazil	Aortic aneurysm	High body-mass index	Male	2031	0.862853	0.963073	721
41	Deaths	Brazil	Aortic aneurysm	High body-mass index	Male	2032	0.859812	0.976608	738
42	Deaths	Brazil	Aortic aneurysm	High body-mass index	Male	2033	0.856771	0.990323	755
43	Deaths	Brazil	Aortic aneurysm	High body-mass index	Male	2034	0.853731	1.00552	773
44	Deaths	Brazil	Aortic aneurysm	High body-mass index	Male	2035	0.849719	1.01827	789
45	Deaths	Brazil	Aortic aneurysm	High body-mass index	Male	2036	0.845708	1.03242	806
46	Deaths	Brazil	Aortic aneurysm	High body-mass index	Male	2037	0.841697	1.04401	821
47	Deaths	Brazil	Aortic aneurysm	High body-mass index	Male	2038	0.837686	1.05687	837
48	Deaths	Brazil	Aortic aneurysm	High body-mass index	Male	2039	0.833674	1.06853	852
49	Deaths	Brazil	Aortic aneurysm	High body-mass index	Male	2040	0.829663	1.08039	867
50	Deaths	Brazil	Aortic aneurysm	High body-mass index	Female	1992	0.30168	0.222873	82
51	Deaths	Brazil	Aortic aneurysm	High body-mass index	Female	1993	0.323083	0.240432	91
52	Deaths	Brazil	Aortic aneurysm	High body-mass index	Female	1994	0.344737	0.257053	100
53	Deaths	Brazil	Aortic aneurysm	High body-mass index	Female	1995	0.367719	0.277782	111
54	Deaths	Brazil	Aortic aneurysm	High body-mass index	Female	1996	0.370496	0.282765	116
55	Deaths	Brazil	Aortic aneurysm	High body-mass index	Female	1997	0.375828	0.289745	122
56	Deaths	Brazil	Aortic aneurysm	High body-mass index	Female	1998	0.388276	0.303189	131
57	Deaths	Brazil	Aortic aneurysm	High body-mass index	Female	1999	0.41174	0.322574	143
58	Deaths	Brazil	Aortic aneurysm	High body-mass index	Female	2000	0.437895	0.34735	158
59	Deaths	Brazil	Aortic aneurysm	High body-mass index	Female	2001	0.437645	0.351304	164
60	Deaths	Brazil	Aortic aneurysm	High body-mass index	Female	2002	0.447242	0.363117	174
61	Deaths	Brazil	Aortic aneurysm	High body-mass index	Female	2003	0.453405	0.372003	183
62	Deaths	Brazil	Aortic aneurysm	High body-mass index	Female	2004	0.458338	0.380149	192
63	Deaths	Brazil	Aortic aneurysm	High body-mass index	Female	2005	0.458635	0.383715	199
64	Deaths	Brazil	Aortic aneurysm	High body-mass index	Female	2006	0.468958	0.396225	211
65	Deaths	Brazil	Aortic aneurysm	High body-mass index	Female	2007	0.469509	0.402437	220
66	Deaths	Brazil	Aortic aneurysm	High body-mass index	Female	2008	0.478172	0.415358	233
67	Deaths	Brazil	Aortic aneurysm	High body-mass index	Female	2009	0.479143	0.420658	242
68	Deaths	Brazil	Aortic aneurysm	High body-mass index	Female	2010	0.489814	0.434252	256
69	Deaths	Brazil	Aortic aneurysm	High body-mass index	Female	2011	0.502427	0.450688	272
70	Deaths	Brazil	Aortic aneurysm	High body-mass index	Female	2012	0.499127	0.453609	280
71	Deaths	Brazil	Aortic aneurysm	High body-mass index	Female	2013	0.503255	0.464545	293
72	Deaths	Brazil	Aortic aneurysm	High body-mass index	Female	2014	0.500988	0.47062	303
73	Deaths	Brazil	Aortic aneurysm	High body-mass index	Female	2015	0.507216	0.48281	317
74	Deaths	Brazil	Aortic aneurysm	High body-mass index	Female	2016	0.516289	0.499271	334
75	Deaths	Brazil	Aortic aneurysm	High body-mass index	Female	2017	0.501951	0.494655	337
76	Deaths	Brazil	Aortic aneurysm	High body-mass index	Female	2018	0.501358	0.503134	349
77	Deaths	Brazil	Aortic aneurysm	High body-mass index	Female	2019	0.515579	0.526885	372
78	Deaths	Brazil	Aortic aneurysm	High body-mass index	Female	2020	0.525691	0.545924	392
79	Deaths	Brazil	Aortic aneurysm	High body-mass index	Female	2021	0.531088	0.560905	409
80	Deaths	Brazil	Aortic aneurysm	High body-mass index	Female	2022	0.519278	0.563691	416
81	Deaths	Brazil	Aortic aneurysm	High body-mass index	Female	2023	0.520478	0.577046	432
82	Deaths	Brazil	Aortic aneurysm	High body-mass index	Female	2024	0.521677	0.591526	449
83	Deaths	Brazil	Aortic aneurysm	High body-mass index	Female	2025	0.520482	0.603249	464
84	Deaths	Brazil	Aortic aneurysm	High body-mass index	Female	2026	0.519288	0.614932	479
85	Deaths	Brazil	Aortic aneurysm	High body-mass index	Female	2027	0.518093	0.627862	495
86	Deaths	Brazil	Aortic aneurysm	High body-mass index	Female	2028	0.516898	0.640761	511
87	Deaths	Brazil	Aortic aneurysm	High body-mass index	Female	2029	0.515703	0.654871	528
88	Deaths	Brazil	Aortic aneurysm	High body-mass index	Female	2030	0.512732	0.666501	543
89	Deaths	Brazil	Aortic aneurysm	High body-mass index	Female	2031	0.509761	0.678159	558
90	Deaths	Brazil	Aortic aneurysm	High body-mass index	Female	2032	0.50679	0.689825	573
91	Deaths	Brazil	Aortic aneurysm	High body-mass index	Female	2033	0.503819	0.701534	588
92	Deaths	Brazil	Aortic aneurysm	High body-mass index	Female	2034	0.500848	0.714494	604
93	Deaths	Brazil	Aortic aneurysm	High body-mass index	Female	2035	0.496607	0.725158	618
94	Deaths	Brazil	Aortic aneurysm	High body-mass index	Female	2036	0.492365	0.735888	632
95	Deaths	Brazil	Aortic aneurysm	High body-mass index	Female	2037	0.488123	0.746632	646
96	Deaths	Brazil	Aortic aneurysm	High body-mass index	Female	2038	0.483882	0.756239	659
97	Deaths	Brazil	Aortic aneurysm	High body-mass index	Female	2039	0.47964	0.767059	673
98	Deaths	Brazil	Aortic aneurysm	High body-mass index	Female	2040	0.475398	0.776877	686
99	Deaths	Brazil	Aortic aneurysm	High body-mass index	Both	1992	0.441899	0.32302	230
100	Deaths	Brazil	Aortic aneurysm	High body-mass index	Both	1993	0.471964	0.345772	253
101	Deaths	Brazil	Aortic aneurysm	High body-mass index	Both	1994	0.494142	0.364658	274
102	Deaths	Brazil	Aortic aneurysm	High body-mass index	Both	1995	0.512708	0.381211	294
103	Deaths	Brazil	Aortic aneurysm	High body-mass index	Both	1996	0.528367	0.395575	313
104	Deaths	Brazil	Aortic aneurysm	High body-mass index	Both	1997	0.536319	0.404107	328
105	Deaths	Brazil	Aortic aneurysm	High body-mass index	Both	1998	0.554189	0.421615	351
106	Deaths	Brazil	Aortic aneurysm	High body-mass index	Both	1999	0.584909	0.448553	383
107	Deaths	Brazil	Aortic aneurysm	High body-mass index	Both	2000	0.610274	0.47151	413
108	Deaths	Brazil	Aortic aneurysm	High body-mass index	Both	2001	0.612556	0.476212	428
109	Deaths	Brazil	Aortic aneurysm	High body-mass index	Both	2002	0.623442	0.48787	450
110	Deaths	Brazil	Aortic aneurysm	High body-mass index	Both	2003	0.634863	0.500669	474
111	Deaths	Brazil	Aortic aneurysm	High body-mass index	Both	2004	0.643863	0.51246	498
112	Deaths	Brazil	Aortic aneurysm	High body-mass index	Both	2005	0.638266	0.511235	510
113	Deaths	Brazil	Aortic aneurysm	High body-mass index	Both	2006	0.642322	0.519519	532
114	Deaths	Brazil	Aortic aneurysm	High body-mass index	Both	2007	0.645027	0.526263	553
115	Deaths	Brazil	Aortic aneurysm	High body-mass index	Both	2008	0.656524	0.541871	584
116	Deaths	Brazil	Aortic aneurysm	High body-mass index	Both	2009	0.653759	0.544964	602
117	Deaths	Brazil	Aortic aneurysm	High body-mass index	Both	2010	0.66038	0.555102	628
118	Deaths	Brazil	Aortic aneurysm	High body-mass index	Both	2011	0.671807	0.571897	662
119	Deaths	Brazil	Aortic aneurysm	High body-mass index	Both	2012	0.666306	0.573832	679
120	Deaths	Brazil	Aortic aneurysm	High body-mass index	Both	2013	0.668035	0.583421	705
121	Deaths	Brazil	Aortic aneurysm	High body-mass index	Both	2014	0.663405	0.587274	724
122	Deaths	Brazil	Aortic aneurysm	High body-mass index	Both	2015	0.665294	0.596875	750
123	Deaths	Brazil	Aortic aneurysm	High body-mass index	Both	2016	0.683232	0.622059	796
124	Deaths	Brazil	Aortic aneurysm	High body-mass index	Both	2017	0.664459	0.615715	802
125	Deaths	Brazil	Aortic aneurysm	High body-mass index	Both	2018	0.663587	0.625332	829
126	Deaths	Brazil	Aortic aneurysm	High body-mass index	Both	2019	0.676776	0.647902	874
127	Deaths	Brazil	Aortic aneurysm	High body-mass index	Both	2020	0.690929	0.672309	922
128	Deaths	Brazil	Aortic aneurysm	High body-mass index	Both	2021	0.693996	0.685439	954
129	Deaths	Brazil	Aortic aneurysm	High body-mass index	Both	2022	0.681461	0.689965	973
130	Deaths	Brazil	Aortic aneurysm	High body-mass index	Both	2023	0.682436	0.703988	1007
131	Deaths	Brazil	Aortic aneurysm	High body-mass index	Both	2024	0.68343	0.718519	1042
132	Deaths	Brazil	Aortic aneurysm	High body-mass index	Both	2025	0.682197	0.732259	1076
133	Deaths	Brazil	Aortic aneurysm	High body-mass index	Both	2026	0.680965	0.745292	1109
134	Deaths	Brazil	Aortic aneurysm	High body-mass index	Both	2027	0.679728	0.758996	1143
135	Deaths	Brazil	Aortic aneurysm	High body-mass index	Both	2028	0.678493	0.772701	1177
136	Deaths	Brazil	Aortic aneurysm	High body-mass index	Both	2029	0.677266	0.787693	1213
137	Deaths	Brazil	Aortic aneurysm	High body-mass index	Both	2030	0.674434	0.800762	1246
138	Deaths	Brazil	Aortic aneurysm	High body-mass index	Both	2031	0.67161	0.813892	1279
139	Deaths	Brazil	Aortic aneurysm	High body-mass index	Both	2032	0.668796	0.82644	1311
140	Deaths	Brazil	Aortic aneurysm	High body-mass index	Both	2033	0.665996	0.839716	1344
141	Deaths	Brazil	Aortic aneurysm	High body-mass index	Both	2034	0.663211	0.853102	1377
142	Deaths	Brazil	Aortic aneurysm	High body-mass index	Both	2035	0.659277	0.864744	1407
143	Deaths	Brazil	Aortic aneurysm	High body-mass index	Both	2036	0.655348	0.877086	1438
144	Deaths	Brazil	Aortic aneurysm	High body-mass index	Both	2037	0.65142	0.888223	1467
145	Deaths	Brazil	Aortic aneurysm	High body-mass index	Both	2038	0.647495	0.899373	1496
146	Deaths	Brazil	Aortic aneurysm	High body-mass index	Both	2039	0.643576	0.909996	1524
147	Deaths	Brazil	Aortic aneurysm	High body-mass index	Both	2040	0.639663	0.921382	1553
148	Deaths	Russian Federation	Aortic aneurysm	High body-mass index	Male	1992	0.678496	0.532178	230
149	Deaths	Russian Federation	Aortic aneurysm	High body-mass index	Male	1993	0.83732	0.676554	293
150	Deaths	Russian Federation	Aortic aneurysm	High body-mass index	Male	1994	0.935603	0.776682	336
151	Deaths	Russian Federation	Aortic aneurysm	High body-mass index	Male	1995	0.854058	0.712353	308
152	Deaths	Russian Federation	Aortic aneurysm	High body-mass index	Male	1996	0.789273	0.662713	287
153	Deaths	Russian Federation	Aortic aneurysm	High body-mass index	Male	1997	0.741615	0.623534	271
154	Deaths	Russian Federation	Aortic aneurysm	High body-mass index	Male	1998	0.749431	0.629953	275
155	Deaths	Russian Federation	Aortic aneurysm	High body-mass index	Male	1999	0.957404	0.778351	341
156	Deaths	Russian Federation	Aortic aneurysm	High body-mass index	Male	2000	0.937747	0.783397	344
157	Deaths	Russian Federation	Aortic aneurysm	High body-mass index	Male	2001	0.773938	0.686667	302
158	Deaths	Russian Federation	Aortic aneurysm	High body-mass index	Male	2002	0.777693	0.704154	310
159	Deaths	Russian Federation	Aortic aneurysm	High body-mass index	Male	2003	0.794231	0.726494	320
160	Deaths	Russian Federation	Aortic aneurysm	High body-mass index	Male	2004	0.791521	0.732732	323
161	Deaths	Russian Federation	Aortic aneurysm	High body-mass index	Male	2005	0.874795	0.815898	360
162	Deaths	Russian Federation	Aortic aneurysm	High body-mass index	Male	2006	0.861663	0.801084	354
163	Deaths	Russian Federation	Aortic aneurysm	High body-mass index	Male	2007	0.888021	0.829561	368
164	Deaths	Russian Federation	Aortic aneurysm	High body-mass index	Male	2008	0.961529	0.903523	403
165	Deaths	Russian Federation	Aortic aneurysm	High body-mass index	Male	2009	0.994086	0.92904	417
166	Deaths	Russian Federation	Aortic aneurysm	High body-mass index	Male	2010	1.06601	0.995523	450
167	Deaths	Russian Federation	Aortic aneurysm	High body-mass index	Male	2011	1.06668	0.994147	453
168	Deaths	Russian Federation	Aortic aneurysm	High body-mass index	Male	2012	1.09692	1.0331	475
169	Deaths	Russian Federation	Aortic aneurysm	High body-mass index	Male	2013	1.14387	1.07629	499
170	Deaths	Russian Federation	Aortic aneurysm	High body-mass index	Male	2014	1.26352	1.19112	556
171	Deaths	Russian Federation	Aortic aneurysm	High body-mass index	Male	2015	1.30035	1.23198	578
172	Deaths	Russian Federation	Aortic aneurysm	High body-mass index	Male	2016	1.35066	1.29846	611
173	Deaths	Russian Federation	Aortic aneurysm	High body-mass index	Male	2017	1.31622	1.28846	607
174	Deaths	Russian Federation	Aortic aneurysm	High body-mass index	Male	2018	1.35339	1.34826	635
175	Deaths	Russian Federation	Aortic aneurysm	High body-mass index	Male	2019	1.36003	1.37527	647
176	Deaths	Russian Federation	Aortic aneurysm	High body-mass index	Male	2020	1.34966	1.38614	650
177	Deaths	Russian Federation	Aortic aneurysm	High body-mass index	Male	2021	1.319	1.37591	641
178	Deaths	Russian Federation	Aortic aneurysm	High body-mass index	Male	2022	1.38374	1.49147	695
179	Deaths	Russian Federation	Aortic aneurysm	High body-mass index	Male	2023	1.39818	1.5374	714
180	Deaths	Russian Federation	Aortic aneurysm	High body-mass index	Male	2024	1.41263	1.58659	734
181	Deaths	Russian Federation	Aortic aneurysm	High body-mass index	Male	2025	1.42287	1.63425	753
182	Deaths	Russian Federation	Aortic aneurysm	High body-mass index	Male	2026	1.43311	1.68196	772
183	Deaths	Russian Federation	Aortic aneurysm	High body-mass index	Male	2027	1.44336	1.72691	790
184	Deaths	Russian Federation	Aortic aneurysm	High body-mass index	Male	2028	1.4536	1.76903	807
185	Deaths	Russian Federation	Aortic aneurysm	High body-mass index	Male	2029	1.46384	1.81522	826
186	Deaths	Russian Federation	Aortic aneurysm	High body-mass index	Male	2030	1.46712	1.84993	840
187	Deaths	Russian Federation	Aortic aneurysm	High body-mass index	Male	2031	1.47039	1.88391	854
188	Deaths	Russian Federation	Aortic aneurysm	High body-mass index	Male	2032	1.47367	1.91697	868
189	Deaths	Russian Federation	Aortic aneurysm	High body-mass index	Male	2033	1.47694	1.94644	881
190	Deaths	Russian Federation	Aortic aneurysm	High body-mass index	Male	2034	1.48021	1.97441	894
191	Deaths	Russian Federation	Aortic aneurysm	High body-mass index	Male	2035	1.47711	1.99448	904
192	Deaths	Russian Federation	Aortic aneurysm	High body-mass index	Male	2036	1.474	2.01147	913
193	Deaths	Russian Federation	Aortic aneurysm	High body-mass index	Male	2037	1.47089	2.02812	922
194	Deaths	Russian Federation	Aortic aneurysm	High body-mass index	Male	2038	1.46778	2.04368	931
195	Deaths	Russian Federation	Aortic aneurysm	High body-mass index	Male	2039	1.46467	2.05799	940
196	Deaths	Russian Federation	Aortic aneurysm	High body-mass index	Male	2040	1.46157	2.07459	950
197	Deaths	Russian Federation	Aortic aneurysm	High body-mass index	Female	1992	0.36077	0.447769	240
198	Deaths	Russian Federation	Aortic aneurysm	High body-mass index	Female	1993	0.430554	0.534551	287
199	Deaths	Russian Federation	Aortic aneurysm	High body-mass index	Female	1994	0.469103	0.584677	314
200	Deaths	Russian Federation	Aortic aneurysm	High body-mass index	Female	1995	0.433221	0.539593	290
201	Deaths	Russian Federation	Aortic aneurysm	High body-mass index	Female	1996	0.394932	0.493964	266
202	Deaths	Russian Federation	Aortic aneurysm	High body-mass index	Female	1997	0.372201	0.468466	253
203	Deaths	Russian Federation	Aortic aneurysm	High body-mass index	Female	1998	0.37961	0.479894	260
204	Deaths	Russian Federation	Aortic aneurysm	High body-mass index	Female	1999	0.553732	0.697496	379
205	Deaths	Russian Federation	Aortic aneurysm	High body-mass index	Female	2000	0.498924	0.629472	343
206	Deaths	Russian Federation	Aortic aneurysm	High body-mass index	Female	2001	0.34075	0.426376	233
207	Deaths	Russian Federation	Aortic aneurysm	High body-mass index	Female	2002	0.331288	0.414285	227
208	Deaths	Russian Federation	Aortic aneurysm	High body-mass index	Female	2003	0.33445	0.422376	232
209	Deaths	Russian Federation	Aortic aneurysm	High body-mass index	Female	2004	0.336222	0.426674	235
210	Deaths	Russian Federation	Aortic aneurysm	High body-mass index	Female	2005	0.361965	0.459757	254
211	Deaths	Russian Federation	Aortic aneurysm	High body-mass index	Female	2006	0.35913	0.458262	254
212	Deaths	Russian Federation	Aortic aneurysm	High body-mass index	Female	2007	0.370935	0.477785	266
213	Deaths	Russian Federation	Aortic aneurysm	High body-mass index	Female	2008	0.397179	0.512719	287
214	Deaths	Russian Federation	Aortic aneurysm	High body-mass index	Female	2009	0.423414	0.545236	307
215	Deaths	Russian Federation	Aortic aneurysm	High body-mass index	Female	2010	0.437619	0.568284	322
216	Deaths	Russian Federation	Aortic aneurysm	High body-mass index	Female	2011	0.446541	0.585516	334
217	Deaths	Russian Federation	Aortic aneurysm	High body-mass index	Female	2012	0.45535	0.609342	350
218	Deaths	Russian Federation	Aortic aneurysm	High body-mass index	Female	2013	0.488157	0.66101	382
219	Deaths	Russian Federation	Aortic aneurysm	High body-mass index	Female	2014	0.529805	0.726734	422
220	Deaths	Russian Federation	Aortic aneurysm	High body-mass index	Female	2015	0.554322	0.772338	450
221	Deaths	Russian Federation	Aortic aneurysm	High body-mass index	Female	2016	0.572859	0.810529	473
222	Deaths	Russian Federation	Aortic aneurysm	High body-mass index	Female	2017	0.55739	0.808776	472
223	Deaths	Russian Federation	Aortic aneurysm	High body-mass index	Female	2018	0.566043	0.830319	484
224	Deaths	Russian Federation	Aortic aneurysm	High body-mass index	Female	2019	0.577479	0.855928	498
225	Deaths	Russian Federation	Aortic aneurysm	High body-mass index	Female	2020	0.59242	0.884882	513
226	Deaths	Russian Federation	Aortic aneurysm	High body-mass index	Female	2021	0.621811	0.941624	542
227	Deaths	Russian Federation	Aortic aneurysm	High body-mass index	Female	2022	0.61811	0.96343	556
228	Deaths	Russian Federation	Aortic aneurysm	High body-mass index	Female	2023	0.629636	0.999395	575
229	Deaths	Russian Federation	Aortic aneurysm	High body-mass index	Female	2024	0.641162	1.0412	597
230	Deaths	Russian Federation	Aortic aneurysm	High body-mass index	Female	2025	0.644723	1.0729	613
231	Deaths	Russian Federation	Aortic aneurysm	High body-mass index	Female	2026	0.648284	1.10291	628
232	Deaths	Russian Federation	Aortic aneurysm	High body-mass index	Female	2027	0.651845	1.13085	642
233	Deaths	Russian Federation	Aortic aneurysm	High body-mass index	Female	2028	0.655406	1.1567	655
234	Deaths	Russian Federation	Aortic aneurysm	High body-mass index	Female	2029	0.658967	1.18596	670
235	Deaths	Russian Federation	Aortic aneurysm	High body-mass index	Female	2030	0.654895	1.20085	677
236	Deaths	Russian Federation	Aortic aneurysm	High body-mass index	Female	2031	0.650824	1.21541	684
237	Deaths	Russian Federation	Aortic aneurysm	High body-mass index	Female	2032	0.646753	1.22959	691
238	Deaths	Russian Federation	Aortic aneurysm	High body-mass index	Female	2033	0.642682	1.24674	700
239	Deaths	Russian Federation	Aortic aneurysm	High body-mass index	Female	2034	0.638611	1.26507	710
240	Deaths	Russian Federation	Aortic aneurysm	High body-mass index	Female	2035	0.628528	1.27401	715
241	Deaths	Russian Federation	Aortic aneurysm	High body-mass index	Female	2036	0.618444	1.28269	720
242	Deaths	Russian Federation	Aortic aneurysm	High body-mass index	Female	2037	0.60836	1.28961	724
243	Deaths	Russian Federation	Aortic aneurysm	High body-mass index	Female	2038	0.598276	1.29798	729
244	Deaths	Russian Federation	Aortic aneurysm	High body-mass index	Female	2039	0.588192	1.30951	736
245	Deaths	Russian Federation	Aortic aneurysm	High body-mass index	Female	2040	0.578109	1.3231	744
246	Deaths	Russian Federation	Aortic aneurysm	High body-mass index	Both	1992	0.466603	0.485448	470
247	Deaths	Russian Federation	Aortic aneurysm	High body-mass index	Both	1993	0.569171	0.597953	580
248	Deaths	Russian Federation	Aortic aneurysm	High body-mass index	Both	1994	0.631819	0.67034	650
249	Deaths	Russian Federation	Aortic aneurysm	High body-mass index	Both	1995	0.580502	0.616614	598
250	Deaths	Russian Federation	Aortic aneurysm	High body-mass index	Both	1996	0.533553	0.569182	553
251	Deaths	Russian Federation	Aortic aneurysm	High body-mass index	Both	1997	0.501593	0.538638	525
252	Deaths	Russian Federation	Aortic aneurysm	High body-mass index	Both	1998	0.509675	0.54583	534
253	Deaths	Russian Federation	Aortic aneurysm	High body-mass index	Both	1999	0.697735	0.733588	720
254	Deaths	Russian Federation	Aortic aneurysm	High body-mass index	Both	2000	0.658692	0.698161	687
255	Deaths	Russian Federation	Aortic aneurysm	High body-mass index	Both	2001	0.499673	0.542447	535
256	Deaths	Russian Federation	Aortic aneurysm	High body-mass index	Both	2002	0.496049	0.543425	537
257	Deaths	Russian Federation	Aortic aneurysm	High body-mass index	Both	2003	0.505721	0.557719	552
258	Deaths	Russian Federation	Aortic aneurysm	High body-mass index	Both	2004	0.507981	0.562734	558
259	Deaths	Russian Federation	Aortic aneurysm	High body-mass index	Both	2005	0.556972	0.617895	614
260	Deaths	Russian Federation	Aortic aneurysm	High body-mass index	Both	2006	0.547983	0.610338	608
261	Deaths	Russian Federation	Aortic aneurysm	High body-mass index	Both	2007	0.566329	0.633782	634
262	Deaths	Russian Federation	Aortic aneurysm	High body-mass index	Both	2008	0.613144	0.687021	691
263	Deaths	Russian Federation	Aortic aneurysm	High body-mass index	Both	2009	0.641208	0.715479	724
264	Deaths	Russian Federation	Aortic aneurysm	High body-mass index	Both	2010	0.677682	0.757872	772
265	Deaths	Russian Federation	Aortic aneurysm	High body-mass index	Both	2011	0.682314	0.767953	788
266	Deaths	Russian Federation	Aortic aneurysm	High body-mass index	Both	2012	0.701068	0.797739	825
267	Deaths	Russian Federation	Aortic aneurysm	High body-mass index	Both	2013	0.738158	0.845868	881
268	Deaths	Russian Federation	Aortic aneurysm	High body-mass index	Both	2014	0.81045	0.933679	978
269	Deaths	Russian Federation	Aortic aneurysm	High body-mass index	Both	2015	0.838363	0.976412	1027
270	Deaths	Russian Federation	Aortic aneurysm	High body-mass index	Both	2016	0.870679	1.02834	1084
271	Deaths	Russian Federation	Aortic aneurysm	High body-mass index	Both	2017	0.8503	1.02399	1080
272	Deaths	Russian Federation	Aortic aneurysm	High body-mass index	Both	2018	0.870412	1.06178	1119
273	Deaths	Russian Federation	Aortic aneurysm	High body-mass index	Both	2019	0.880535	1.08812	1145
274	Deaths	Russian Federation	Aortic aneurysm	High body-mass index	Both	2020	0.885157	1.10903	1163
275	Deaths	Russian Federation	Aortic aneurysm	High body-mass index	Both	2021	0.894011	1.13589	1183
276	Deaths	Russian Federation	Aortic aneurysm	High body-mass index	Both	2022	0.921583	1.19932	1251
277	Deaths	Russian Federation	Aortic aneurysm	High body-mass index	Both	2023	0.936159	1.2397	1289
278	Deaths	Russian Federation	Aortic aneurysm	High body-mass index	Both	2024	0.950796	1.28571	1332
279	Deaths	Russian Federation	Aortic aneurysm	High body-mass index	Both	2025	0.958206	1.3235	1366
280	Deaths	Russian Federation	Aortic aneurysm	High body-mass index	Both	2026	0.9657	1.36135	1400
281	Deaths	Russian Federation	Aortic aneurysm	High body-mass index	Both	2027	0.973053	1.39586	1431
282	Deaths	Russian Federation	Aortic aneurysm	High body-mass index	Both	2028	0.980307	1.4299	1462
283	Deaths	Russian Federation	Aortic aneurysm	High body-mass index	Both	2029	0.987617	1.46571	1495
284	Deaths	Russian Federation	Aortic aneurysm	High body-mass index	Both	2030	0.987257	1.49041	1517
285	Deaths	Russian Federation	Aortic aneurysm	High body-mass index	Both	2031	0.986903	1.51464	1539
286	Deaths	Russian Federation	Aortic aneurysm	High body-mass index	Both	2032	0.986536	1.5363	1559
287	Deaths	Russian Federation	Aortic aneurysm	High body-mass index	Both	2033	0.986183	1.55805	1580
288	Deaths	Russian Federation	Aortic aneurysm	High body-mass index	Both	2034	0.985889	1.58181	1604
289	Deaths	Russian Federation	Aortic aneurysm	High body-mass index	Both	2035	0.979146	1.59492	1618
290	Deaths	Russian Federation	Aortic aneurysm	High body-mass index	Both	2036	0.972456	1.60852	1633
291	Deaths	Russian Federation	Aortic aneurysm	High body-mass index	Both	2037	0.965808	1.62005	1646
292	Deaths	Russian Federation	Aortic aneurysm	High body-mass index	Both	2038	0.959161	1.63194	1660
293	Deaths	Russian Federation	Aortic aneurysm	High body-mass index	Both	2039	0.95251	1.64507	1676
294	Deaths	Russian Federation	Aortic aneurysm	High body-mass index	Both	2040	0.945867	1.6604	1694
295	Deaths	India	Aortic aneurysm	High body-mass index	Male	1992	0.021856	0.01401	28
296	Deaths	India	Aortic aneurysm	High body-mass index	Male	1993	0.022854	0.01465	30
297	Deaths	India	Aortic aneurysm	High body-mass index	Male	1994	0.024133	0.015734	33
298	Deaths	India	Aortic aneurysm	High body-mass index	Male	1995	0.025732	0.016771	36
299	Deaths	India	Aortic aneurysm	High body-mass index	Male	1996	0.026551	0.017307	38
300	Deaths	India	Aortic aneurysm	High body-mass index	Male	1997	0.027385	0.017819	40
301	Deaths	India	Aortic aneurysm	High body-mass index	Male	1998	0.027797	0.018305	42
302	Deaths	India	Aortic aneurysm	High body-mass index	Male	1999	0.028517	0.019187	45
303	Deaths	India	Aortic aneurysm	High body-mass index	Male	2000	0.029205	0.020014	48
304	Deaths	India	Aortic aneurysm	High body-mass index	Male	2001	0.031045	0.021198	52
305	Deaths	India	Aortic aneurysm	High body-mass index	Male	2002	0.032415	0.022312	56
306	Deaths	India	Aortic aneurysm	High body-mass index	Male	2003	0.034564	0.024135	62
307	Deaths	India	Aortic aneurysm	High body-mass index	Male	2004	0.037726	0.02623	69
308	Deaths	India	Aortic aneurysm	High body-mass index	Male	2005	0.038593	0.027084	73
309	Deaths	India	Aortic aneurysm	High body-mass index	Male	2006	0.039325	0.027866	77
310	Deaths	India	Aortic aneurysm	High body-mass index	Male	2007	0.042318	0.029998	85
311	Deaths	India	Aortic aneurysm	High body-mass index	Male	2008	0.043842	0.031315	91
312	Deaths	India	Aortic aneurysm	High body-mass index	Male	2009	0.045517	0.032541	97
313	Deaths	India	Aortic aneurysm	High body-mass index	Male	2010	0.048614	0.034994	107
314	Deaths	India	Aortic aneurysm	High body-mass index	Male	2011	0.051229	0.036997	116
315	Deaths	India	Aortic aneurysm	High body-mass index	Male	2012	0.053163	0.038264	123
316	Deaths	India	Aortic aneurysm	High body-mass index	Male	2013	0.056443	0.040374	133
317	Deaths	India	Aortic aneurysm	High body-mass index	Male	2014	0.060121	0.042383	143
318	Deaths	India	Aortic aneurysm	High body-mass index	Male	2015	0.064003	0.045154	156
319	Deaths	India	Aortic aneurysm	High body-mass index	Male	2016	0.065282	0.046646	165
320	Deaths	India	Aortic aneurysm	High body-mass index	Male	2017	0.068706	0.04999	181
321	Deaths	India	Aortic aneurysm	High body-mass index	Male	2018	0.072105	0.053442	198
322	Deaths	India	Aortic aneurysm	High body-mass index	Male	2019	0.075295	0.056202	213
323	Deaths	India	Aortic aneurysm	High body-mass index	Male	2020	0.077007	0.057592	223
324	Deaths	India	Aortic aneurysm	High body-mass index	Male	2021	0.078195	0.058754	232
325	Deaths	India	Aortic aneurysm	High body-mass index	Male	2022	0.080889	0.060455	245
326	Deaths	India	Aortic aneurysm	High body-mass index	Male	2023	0.083047	0.062581	259
327	Deaths	India	Aortic aneurysm	High body-mass index	Male	2024	0.085206	0.06482	274
328	Deaths	India	Aortic aneurysm	High body-mass index	Male	2025	0.086643	0.066497	287
329	Deaths	India	Aortic aneurysm	High body-mass index	Male	2026	0.088081	0.068122	300
330	Deaths	India	Aortic aneurysm	High body-mass index	Male	2027	0.089518	0.069722	313
331	Deaths	India	Aortic aneurysm	High body-mass index	Male	2028	0.090955	0.071521	327
332	Deaths	India	Aortic aneurysm	High body-mass index	Male	2029	0.092392	0.073281	341
333	Deaths	India	Aortic aneurysm	High body-mass index	Male	2030	0.092851	0.07458	353
334	Deaths	India	Aortic aneurysm	High body-mass index	Male	2031	0.09331	0.075645	364
335	Deaths	India	Aortic aneurysm	High body-mass index	Male	2032	0.093769	0.07689	376
336	Deaths	India	Aortic aneurysm	High body-mass index	Male	2033	0.094228	0.078106	388
337	Deaths	India	Aortic aneurysm	High body-mass index	Male	2034	0.094687	0.079493	401
338	Deaths	India	Aortic aneurysm	High body-mass index	Male	2035	0.094145	0.080076	410
339	Deaths	India	Aortic aneurysm	High body-mass index	Male	2036	0.093603	0.080669	419
340	Deaths	India	Aortic aneurysm	High body-mass index	Male	2037	0.093061	0.081274	428
341	Deaths	India	Aortic aneurysm	High body-mass index	Male	2038	0.092519	0.081875	437
342	Deaths	India	Aortic aneurysm	High body-mass index	Male	2039	0.091977	0.082475	446
343	Deaths	India	Aortic aneurysm	High body-mass index	Male	2040	0.091435	0.083291	456
344	Deaths	India	Aortic aneurysm	High body-mass index	Female	1992	0.021254	0.013556	25
345	Deaths	India	Aortic aneurysm	High body-mass index	Female	1993	0.021792	0.014261	27
346	Deaths	India	Aortic aneurysm	High body-mass index	Female	1994	0.023059	0.014916	29
347	Deaths	India	Aortic aneurysm	High body-mass index	Female	1995	0.025086	0.016032	32
348	Deaths	India	Aortic aneurysm	High body-mass index	Female	1996	0.025451	0.016593	34
349	Deaths	India	Aortic aneurysm	High body-mass index	Female	1997	0.025186	0.016634	35
350	Deaths	India	Aortic aneurysm	High body-mass index	Female	1998	0.02522	0.017124	37
351	Deaths	India	Aortic aneurysm	High body-mass index	Female	1999	0.02578	0.017574	39
352	Deaths	India	Aortic aneurysm	High body-mass index	Female	2000	0.025885	0.017983	41
353	Deaths	India	Aortic aneurysm	High body-mass index	Female	2001	0.026568	0.018783	44
354	Deaths	India	Aortic aneurysm	High body-mass index	Female	2002	0.027694	0.01953	47
355	Deaths	India	Aortic aneurysm	High body-mass index	Female	2003	0.029387	0.021034	52
356	Deaths	India	Aortic aneurysm	High body-mass index	Female	2004	0.031737	0.022836	58
357	Deaths	India	Aortic aneurysm	High body-mass index	Female	2005	0.032486	0.023374	61
358	Deaths	India	Aortic aneurysm	High body-mass index	Female	2006	0.033856	0.024614	66
359	Deaths	India	Aortic aneurysm	High body-mass index	Female	2007	0.035883	0.026139	72
360	Deaths	India	Aortic aneurysm	High body-mass index	Female	2008	0.037288	0.027566	78
361	Deaths	India	Aortic aneurysm	High body-mass index	Female	2009	0.038684	0.028901	84
362	Deaths	India	Aortic aneurysm	High body-mass index	Female	2010	0.039825	0.030149	90
363	Deaths	India	Aortic aneurysm	High body-mass index	Female	2011	0.041839	0.031977	98
364	Deaths	India	Aortic aneurysm	High body-mass index	Female	2012	0.043539	0.033392	105
365	Deaths	India	Aortic aneurysm	High body-mass index	Female	2013	0.045714	0.03536	114
366	Deaths	India	Aortic aneurysm	High body-mass index	Female	2014	0.047685	0.036931	122
367	Deaths	India	Aortic aneurysm	High body-mass index	Female	2015	0.050259	0.038715	131
368	Deaths	India	Aortic aneurysm	High body-mass index	Female	2016	0.052843	0.041273	143
369	Deaths	India	Aortic aneurysm	High body-mass index	Female	2017	0.056479	0.044552	158
370	Deaths	India	Aortic aneurysm	High body-mass index	Female	2018	0.057924	0.046567	169
371	Deaths	India	Aortic aneurysm	High body-mass index	Female	2019	0.059749	0.048477	180
372	Deaths	India	Aortic aneurysm	High body-mass index	Female	2020	0.05953	0.048733	185
373	Deaths	India	Aortic aneurysm	High body-mass index	Female	2021	0.058985	0.04875	189
374	Deaths	India	Aortic aneurysm	High body-mass index	Female	2022	0.062451	0.050658	201
375	Deaths	India	Aortic aneurysm	High body-mass index	Female	2023	0.063747	0.052102	211
376	Deaths	India	Aortic aneurysm	High body-mass index	Female	2024	0.065042	0.05347	221
377	Deaths	India	Aortic aneurysm	High body-mass index	Female	2025	0.065813	0.054782	231
378	Deaths	India	Aortic aneurysm	High body-mass index	Female	2026	0.066585	0.055824	240
379	Deaths	India	Aortic aneurysm	High body-mass index	Female	2027	0.067356	0.057082	250
380	Deaths	India	Aortic aneurysm	High body-mass index	Female	2028	0.068128	0.058325	260
381	Deaths	India	Aortic aneurysm	High body-mass index	Female	2029	0.068899	0.059764	271
382	Deaths	India	Aortic aneurysm	High body-mass index	Female	2030	0.069066	0.060522	279
383	Deaths	India	Aortic aneurysm	High body-mass index	Female	2031	0.069232	0.061479	288
384	Deaths	India	Aortic aneurysm	High body-mass index	Female	2032	0.069399	0.062409	297
385	Deaths	India	Aortic aneurysm	High body-mass index	Female	2033	0.069566	0.063313	306
386	Deaths	India	Aortic aneurysm	High body-mass index	Female	2034	0.069732	0.064399	316
387	Deaths	India	Aortic aneurysm	High body-mass index	Female	2035	0.069304	0.064864	323
388	Deaths	India	Aortic aneurysm	High body-mass index	Female	2036	0.068875	0.065337	330
389	Deaths	India	Aortic aneurysm	High body-mass index	Female	2037	0.068447	0.06582	337
390	Deaths	India	Aortic aneurysm	High body-mass index	Female	2038	0.068019	0.066495	345
391	Deaths	India	Aortic aneurysm	High body-mass index	Female	2039	0.06759	0.067165	353
392	Deaths	India	Aortic aneurysm	High body-mass index	Female	2040	0.067162	0.067857	361
393	Deaths	India	Aortic aneurysm	High body-mass index	Both	1992	0.021591	0.013792	53
394	Deaths	India	Aortic aneurysm	High body-mass index	Both	1993	0.02236	0.014463	57
395	Deaths	India	Aortic aneurysm	High body-mass index	Both	1994	0.02364	0.01534	62
396	Deaths	India	Aortic aneurysm	High body-mass index	Both	1995	0.025464	0.016415	68
397	Deaths	India	Aortic aneurysm	High body-mass index	Both	1996	0.026047	0.016962	72
398	Deaths	India	Aortic aneurysm	High body-mass index	Both	1997	0.026322	0.017476	76
399	Deaths	India	Aortic aneurysm	High body-mass index	Both	1998	0.026534	0.017732	79
400	Deaths	India	Aortic aneurysm	High body-mass index	Both	1999	0.027172	0.018403	84
401	Deaths	India	Aortic aneurysm	High body-mass index	Both	2000	0.027562	0.019024	89
402	Deaths	India	Aortic aneurysm	High body-mass index	Both	2001	0.028803	0.020018	96
403	Deaths	India	Aortic aneurysm	High body-mass index	Both	2002	0.030049	0.021154	104
404	Deaths	India	Aortic aneurysm	High body-mass index	Both	2003	0.03197	0.022614	114
405	Deaths	India	Aortic aneurysm	High body-mass index	Both	2004	0.034729	0.024369	126
406	Deaths	India	Aortic aneurysm	High body-mass index	Both	2005	0.035548	0.025259	134
407	Deaths	India	Aortic aneurysm	High body-mass index	Both	2006	0.036631	0.026265	143
408	Deaths	India	Aortic aneurysm	High body-mass index	Both	2007	0.039125	0.028095	157
409	Deaths	India	Aortic aneurysm	High body-mass index	Both	2008	0.040591	0.029466	169
410	Deaths	India	Aortic aneurysm	High body-mass index	Both	2009	0.042119	0.030744	181
411	Deaths	India	Aortic aneurysm	High body-mass index	Both	2010	0.044182	0.032601	197
412	Deaths	India	Aortic aneurysm	High body-mass index	Both	2011	0.046474	0.034515	214
413	Deaths	India	Aortic aneurysm	High body-mass index	Both	2012	0.048272	0.035855	228
414	Deaths	India	Aortic aneurysm	High body-mass index	Both	2013	0.050941	0.037894	247
415	Deaths	India	Aortic aneurysm	High body-mass index	Both	2014	0.053645	0.039686	265
416	Deaths	India	Aortic aneurysm	High body-mass index	Both	2015	0.056808	0.041968	287
417	Deaths	India	Aortic aneurysm	High body-mass index	Both	2016	0.058812	0.043844	307
418	Deaths	India	Aortic aneurysm	High body-mass index	Both	2017	0.062411	0.047299	339
419	Deaths	India	Aortic aneurysm	High body-mass index	Both	2018	0.064766	0.05004	367
420	Deaths	India	Aortic aneurysm	High body-mass index	Both	2019	0.06723	0.052379	393
421	Deaths	India	Aortic aneurysm	High body-mass index	Both	2020	0.067882	0.053206	408
422	Deaths	India	Aortic aneurysm	High body-mass index	Both	2021	0.068091	0.053798	421
423	Deaths	India	Aortic aneurysm	High body-mass index	Both	2022	0.07136	0.055608	446
424	Deaths	India	Aortic aneurysm	High body-mass index	Both	2023	0.07308	0.057398	470
425	Deaths	India	Aortic aneurysm	High body-mass index	Both	2024	0.074803	0.059209	495
426	Deaths	India	Aortic aneurysm	High body-mass index	Both	2025	0.075898	0.06059	517
427	Deaths	India	Aortic aneurysm	High body-mass index	Both	2026	0.076993	0.062047	540
428	Deaths	India	Aortic aneurysm	High body-mass index	Both	2027	0.078087	0.06348	563
429	Deaths	India	Aortic aneurysm	High body-mass index	Both	2028	0.079181	0.065007	587
430	Deaths	India	Aortic aneurysm	High body-mass index	Both	2029	0.080276	0.06661	612
431	Deaths	India	Aortic aneurysm	High body-mass index	Both	2030	0.080585	0.067644	632
432	Deaths	India	Aortic aneurysm	High body-mass index	Both	2031	0.080894	0.068657	652
433	Deaths	India	Aortic aneurysm	High body-mass index	Both	2032	0.081203	0.069748	673
434	Deaths	India	Aortic aneurysm	High body-mass index	Both	2033	0.081513	0.070811	694
435	Deaths	India	Aortic aneurysm	High body-mass index	Both	2034	0.081825	0.07205	717
436	Deaths	India	Aortic aneurysm	High body-mass index	Both	2035	0.081346	0.072477	732
437	Deaths	India	Aortic aneurysm	High body-mass index	Both	2036	0.080865	0.073111	749
438	Deaths	India	Aortic aneurysm	High body-mass index	Both	2037	0.080383	0.073656	765
439	Deaths	India	Aortic aneurysm	High body-mass index	Both	2038	0.0799	0.074294	782
440	Deaths	India	Aortic aneurysm	High body-mass index	Both	2039	0.079418	0.074929	799
441	Deaths	India	Aortic aneurysm	High body-mass index	Both	2040	0.078936	0.075685	817
442	Deaths	China	Aortic aneurysm	High body-mass index	Male	1992	0.019484	0.014287	47
443	Deaths	China	Aortic aneurysm	High body-mass index	Male	1993	0.020231	0.014759	50
444	Deaths	China	Aortic aneurysm	High body-mass index	Male	1994	0.020893	0.015231	53
445	Deaths	China	Aortic aneurysm	High body-mass index	Male	1995	0.021766	0.015989	57
446	Deaths	China	Aortic aneurysm	High body-mass index	Male	1996	0.022447	0.016462	60
447	Deaths	China	Aortic aneurysm	High body-mass index	Male	1997	0.023083	0.016935	63
448	Deaths	China	Aortic aneurysm	High body-mass index	Male	1998	0.023698	0.017676	67
449	Deaths	China	Aortic aneurysm	High body-mass index	Male	1999	0.024372	0.018421	71
450	Deaths	China	Aortic aneurysm	High body-mass index	Male	2000	0.02535	0.019175	75
451	Deaths	China	Aortic aneurysm	High body-mass index	Male	2001	0.026065	0.01993	79
452	Deaths	China	Aortic aneurysm	High body-mass index	Male	2002	0.027305	0.021175	85
453	Deaths	China	Aortic aneurysm	High body-mass index	Male	2003	0.028941	0.022636	92
454	Deaths	China	Aortic aneurysm	High body-mass index	Male	2004	0.030043	0.024058	99
455	Deaths	China	Aortic aneurysm	High body-mass index	Male	2005	0.031961	0.025921	108
456	Deaths	China	Aortic aneurysm	High body-mass index	Male	2006	0.034414	0.028682	121
457	Deaths	China	Aortic aneurysm	High body-mass index	Male	2007	0.037788	0.03206	137
458	Deaths	China	Aortic aneurysm	High body-mass index	Male	2008	0.04167	0.036005	156
459	Deaths	China	Aortic aneurysm	High body-mass index	Male	2009	0.045473	0.039775	175
460	Deaths	China	Aortic aneurysm	High body-mass index	Male	2010	0.048907	0.043358	194
461	Deaths	China	Aortic aneurysm	High body-mass index	Male	2011	0.050254	0.045231	206
462	Deaths	China	Aortic aneurysm	High body-mass index	Male	2012	0.051625	0.047234	219
463	Deaths	China	Aortic aneurysm	High body-mass index	Male	2013	0.052557	0.048534	229
464	Deaths	China	Aortic aneurysm	High body-mass index	Male	2014	0.054327	0.05065	243
465	Deaths	China	Aortic aneurysm	High body-mass index	Male	2015	0.056023	0.05277	257
466	Deaths	China	Aortic aneurysm	High body-mass index	Male	2016	0.058449	0.055776	275
467	Deaths	China	Aortic aneurysm	High body-mass index	Male	2017	0.060839	0.058639	292
468	Deaths	China	Aortic aneurysm	High body-mass index	Male	2018	0.062441	0.061151	307
469	Deaths	China	Aortic aneurysm	High body-mass index	Male	2019	0.064607	0.064299	325
470	Deaths	China	Aortic aneurysm	High body-mass index	Male	2020	0.06645	0.067285	342
471	Deaths	China	Aortic aneurysm	High body-mass index	Male	2021	0.068117	0.070115	358
472	Deaths	China	Aortic aneurysm	High body-mass index	Male	2022	0.07185	0.075383	397
473	Deaths	China	Aortic aneurysm	High body-mass index	Male	2023	0.074269	0.079272	419
474	Deaths	China	Aortic aneurysm	High body-mass index	Male	2024	0.076687	0.083392	442
475	Deaths	China	Aortic aneurysm	High body-mass index	Male	2025	0.078567	0.08717	463
476	Deaths	China	Aortic aneurysm	High body-mass index	Male	2026	0.080447	0.090785	483
477	Deaths	China	Aortic aneurysm	High body-mass index	Male	2027	0.082326	0.094595	504
478	Deaths	China	Aortic aneurysm	High body-mass index	Male	2028	0.084206	0.098417	525
479	Deaths	China	Aortic aneurysm	High body-mass index	Male	2029	0.086086	0.10227	546
480	Deaths	China	Aortic aneurysm	High body-mass index	Male	2030	0.087251	0.105411	563
481	Deaths	China	Aortic aneurysm	High body-mass index	Male	2031	0.088416	0.108593	580
482	Deaths	China	Aortic aneurysm	High body-mass index	Male	2032	0.089581	0.111624	596
483	Deaths	China	Aortic aneurysm	High body-mass index	Male	2033	0.090746	0.114895	613
484	Deaths	China	Aortic aneurysm	High body-mass index	Male	2034	0.091911	0.118221	630
485	Deaths	China	Aortic aneurysm	High body-mass index	Male	2035	0.092248	0.120463	641
486	Deaths	China	Aortic aneurysm	High body-mass index	Male	2036	0.092585	0.122916	653
487	Deaths	China	Aortic aneurysm	High body-mass index	Male	2037	0.092922	0.125184	664
488	Deaths	China	Aortic aneurysm	High body-mass index	Male	2038	0.093259	0.127665	676
489	Deaths	China	Aortic aneurysm	High body-mass index	Male	2039	0.093596	0.13036	689
490	Deaths	China	Aortic aneurysm	High body-mass index	Male	2040	0.093933	0.133025	702
491	Deaths	China	Aortic aneurysm	High body-mass index	Female	1992	0.013991	0.010599	33
492	Deaths	China	Aortic aneurysm	High body-mass index	Female	1993	0.014395	0.010917	35
493	Deaths	China	Aortic aneurysm	High body-mass index	Female	1994	0.014832	0.011236	37
494	Deaths	China	Aortic aneurysm	High body-mass index	Female	1995	0.015226	0.011556	39
495	Deaths	China	Aortic aneurysm	High body-mass index	Female	1996	0.015508	0.011579	40
496	Deaths	China	Aortic aneurysm	High body-mass index	Female	1997	0.0158	0.011888	42
497	Deaths	China	Aortic aneurysm	High body-mass index	Female	1998	0.016197	0.012466	45
498	Deaths	China	Aortic aneurysm	High body-mass index	Female	1999	0.016538	0.012762	47
499	Deaths	China	Aortic aneurysm	High body-mass index	Female	2000	0.016808	0.013068	49
500	Deaths	China	Aortic aneurysm	High body-mass index	Female	2001	0.017115	0.013644	52
501	Deaths	China	Aortic aneurysm	High body-mass index	Female	2002	0.017346	0.013954	54
502	Deaths	China	Aortic aneurysm	High body-mass index	Female	2003	0.017732	0.014511	57
503	Deaths	China	Aortic aneurysm	High body-mass index	Female	2004	0.018046	0.015048	60
504	Deaths	China	Aortic aneurysm	High body-mass index	Female	2005	0.018474	0.015568	63
505	Deaths	China	Aortic aneurysm	High body-mass index	Female	2006	0.018748	0.016316	67
506	Deaths	China	Aortic aneurysm	High body-mass index	Female	2007	0.019386	0.017275	72
507	Deaths	China	Aortic aneurysm	High body-mass index	Female	2008	0.02043	0.018416	78
508	Deaths	China	Aortic aneurysm	High body-mass index	Female	2009	0.021503	0.019713	85
509	Deaths	China	Aortic aneurysm	High body-mass index	Female	2010	0.022311	0.020695	91
510	Deaths	China	Aortic aneurysm	High body-mass index	Female	2011	0.022754	0.021388	96
511	Deaths	China	Aortic aneurysm	High body-mass index	Female	2012	0.022836	0.021829	100
512	Deaths	China	Aortic aneurysm	High body-mass index	Female	2013	0.023225	0.022689	106
513	Deaths	China	Aortic aneurysm	High body-mass index	Female	2014	0.023839	0.023543	112
514	Deaths	China	Aortic aneurysm	High body-mass index	Female	2015	0.024332	0.024625	119
515	Deaths	China	Aortic aneurysm	High body-mass index	Female	2016	0.025235	0.026158	128
516	Deaths	China	Aortic aneurysm	High body-mass index	Female	2017	0.026163	0.027731	137
517	Deaths	China	Aortic aneurysm	High body-mass index	Female	2018	0.026803	0.029136	145
518	Deaths	China	Aortic aneurysm	High body-mass index	Female	2019	0.027446	0.030766	154
519	Deaths	China	Aortic aneurysm	High body-mass index	Female	2020	0.028116	0.032417	163
520	Deaths	China	Aortic aneurysm	High body-mass index	Female	2021	0.028785	0.034279	173
521	Deaths	China	Aortic aneurysm	High body-mass index	Female	2022	0.029091	0.034052	180
522	Deaths	China	Aortic aneurysm	High body-mass index	Female	2023	0.029616	0.03557	189
523	Deaths	China	Aortic aneurysm	High body-mass index	Female	2024	0.030141	0.037294	199
524	Deaths	China	Aortic aneurysm	High body-mass index	Female	2025	0.030503	0.038845	208
525	Deaths	China	Aortic aneurysm	High body-mass index	Female	2026	0.030865	0.040407	217
526	Deaths	China	Aortic aneurysm	High body-mass index	Female	2027	0.031228	0.041972	226
527	Deaths	China	Aortic aneurysm	High body-mass index	Female	2028	0.03159	0.043543	235
528	Deaths	China	Aortic aneurysm	High body-mass index	Female	2029	0.031952	0.045131	244
529	Deaths	China	Aortic aneurysm	High body-mass index	Female	2030	0.03213	0.046551	252
530	Deaths	China	Aortic aneurysm	High body-mass index	Female	2031	0.032307	0.047987	260
531	Deaths	China	Aortic aneurysm	High body-mass index	Female	2032	0.032484	0.049621	269
532	Deaths	China	Aortic aneurysm	High body-mass index	Female	2033	0.032662	0.051275	278
533	Deaths	China	Aortic aneurysm	High body-mass index	Female	2034	0.032839	0.052956	287
534	Deaths	China	Aortic aneurysm	High body-mass index	Female	2035	0.032827	0.054472	295
535	Deaths	China	Aortic aneurysm	High body-mass index	Female	2036	0.032816	0.056001	303
536	Deaths	China	Aortic aneurysm	High body-mass index	Female	2037	0.032805	0.057349	310
537	Deaths	China	Aortic aneurysm	High body-mass index	Female	2038	0.032793	0.058896	318
538	Deaths	China	Aortic aneurysm	High body-mass index	Female	2039	0.032782	0.060456	326
539	Deaths	China	Aortic aneurysm	High body-mass index	Female	2040	0.03277	0.062011	334
540	Deaths	China	Aortic aneurysm	High body-mass index	Both	1992	0.016737	0.012338	79
541	Deaths	China	Aortic aneurysm	High body-mass index	Both	1993	0.017307	0.012739	84
542	Deaths	China	Aortic aneurysm	High body-mass index	Both	1994	0.017833	0.013289	90
543	Deaths	China	Aortic aneurysm	High body-mass index	Both	1995	0.018448	0.013689	95
544	Deaths	China	Aortic aneurysm	High body-mass index	Both	1996	0.018919	0.014086	100
545	Deaths	China	Aortic aneurysm	High body-mass index	Both	1997	0.019378	0.014615	106
546	Deaths	China	Aortic aneurysm	High body-mass index	Both	1998	0.019875	0.015135	112
547	Deaths	China	Aortic aneurysm	High body-mass index	Both	1999	0.020366	0.015656	118
548	Deaths	China	Aortic aneurysm	High body-mass index	Both	2000	0.020955	0.016186	124
549	Deaths	China	Aortic aneurysm	High body-mass index	Both	2001	0.021444	0.016849	131
550	Deaths	China	Aortic aneurysm	High body-mass index	Both	2002	0.022135	0.017631	139
551	Deaths	China	Aortic aneurysm	High body-mass index	Both	2003	0.023051	0.018643	149
552	Deaths	China	Aortic aneurysm	High body-mass index	Both	2004	0.023733	0.019501	158
553	Deaths	China	Aortic aneurysm	High body-mass index	Both	2005	0.024835	0.02082	171
554	Deaths	China	Aortic aneurysm	High body-mass index	Both	2006	0.026113	0.022462	187
555	Deaths	China	Aortic aneurysm	High body-mass index	Both	2007	0.028012	0.024641	208
556	Deaths	China	Aortic aneurysm	High body-mass index	Both	2008	0.030435	0.02731	234
557	Deaths	China	Aortic aneurysm	High body-mass index	Both	2009	0.032816	0.029845	260
558	Deaths	China	Aortic aneurysm	High body-mass index	Both	2010	0.034857	0.032125	285
559	Deaths	China	Aortic aneurysm	High body-mass index	Both	2011	0.035746	0.033396	302
560	Deaths	China	Aortic aneurysm	High body-mass index	Both	2012	0.03645	0.034608	319
561	Deaths	China	Aortic aneurysm	High body-mass index	Both	2013	0.037091	0.035569	334
562	Deaths	China	Aortic aneurysm	High body-mass index	Both	2014	0.038285	0.037154	355
563	Deaths	China	Aortic aneurysm	High body-mass index	Both	2015	0.039367	0.038649	375
564	Deaths	China	Aortic aneurysm	High body-mass index	Both	2016	0.041004	0.040921	402
565	Deaths	China	Aortic aneurysm	High body-mass index	Both	2017	0.042664	0.043347	430
566	Deaths	China	Aortic aneurysm	High body-mass index	Both	2018	0.043794	0.045313	453
567	Deaths	China	Aortic aneurysm	High body-mass index	Both	2019	0.045164	0.047714	480
568	Deaths	China	Aortic aneurysm	High body-mass index	Both	2020	0.046386	0.049945	505
569	Deaths	China	Aortic aneurysm	High body-mass index	Both	2021	0.047528	0.052301	531
570	Deaths	China	Aortic aneurysm	High body-mass index	Both	2022	0.049726	0.054679	577
571	Deaths	China	Aortic aneurysm	High body-mass index	Both	2023	0.051154	0.057363	608
572	Deaths	China	Aortic aneurysm	High body-mass index	Both	2024	0.052588	0.060265	641
573	Deaths	China	Aortic aneurysm	High body-mass index	Both	2025	0.053684	0.06291	671
574	Deaths	China	Aortic aneurysm	High body-mass index	Both	2026	0.054777	0.065478	700
575	Deaths	China	Aortic aneurysm	High body-mass index	Both	2027	0.055867	0.068144	730
576	Deaths	China	Aortic aneurysm	High body-mass index	Both	2028	0.056956	0.070727	759
577	Deaths	China	Aortic aneurysm	High body-mass index	Both	2029	0.058049	0.073521	790
578	Deaths	China	Aortic aneurysm	High body-mass index	Both	2030	0.058704	0.075783	815
579	Deaths	China	Aortic aneurysm	High body-mass index	Both	2031	0.059362	0.078073	840
580	Deaths	China	Aortic aneurysm	High body-mass index	Both	2032	0.06002	0.080387	865
581	Deaths	China	Aortic aneurysm	High body-mass index	Both	2033	0.060677	0.082737	890
582	Deaths	China	Aortic aneurysm	High body-mass index	Both	2034	0.06134	0.085313	917
583	Deaths	China	Aortic aneurysm	High body-mass index	Both	2035	0.061508	0.087177	936
584	Deaths	China	Aortic aneurysm	High body-mass index	Both	2036	0.061682	0.08906	955
585	Deaths	China	Aortic aneurysm	High body-mass index	Both	2037	0.061858	0.090946	974
586	Deaths	China	Aortic aneurysm	High body-mass index	Both	2038	0.062036	0.092945	994
587	Deaths	China	Aortic aneurysm	High body-mass index	Both	2039	0.062217	0.094965	1014
588	Deaths	China	Aortic aneurysm	High body-mass index	Both	2040	0.062403	0.097155	1036
589	Deaths	South Africa	Aortic aneurysm	High body-mass index	Male	1992	0.619625	0.353531	28
590	Deaths	South Africa	Aortic aneurysm	High body-mass index	Male	1993	0.618347	0.355895	29
591	Deaths	South Africa	Aortic aneurysm	High body-mass index	Male	1994	0.64959	0.369888	31
592	Deaths	South Africa	Aortic aneurysm	High body-mass index	Male	1995	0.692787	0.394746	34
593	Deaths	South Africa	Aortic aneurysm	High body-mass index	Male	1996	0.746081	0.418312	37
594	Deaths	South Africa	Aortic aneurysm	High body-mass index	Male	1997	0.819561	0.46284	42
595	Deaths	South Africa	Aortic aneurysm	High body-mass index	Male	1998	0.820933	0.462521	43
596	Deaths	South Africa	Aortic aneurysm	High body-mass index	Male	1999	0.801806	0.451748	43
597	Deaths	South Africa	Aortic aneurysm	High body-mass index	Male	2000	0.796514	0.44152	43
598	Deaths	South Africa	Aortic aneurysm	High body-mass index	Male	2001	0.780591	0.432031	43
599	Deaths	South Africa	Aortic aneurysm	High body-mass index	Male	2002	0.773381	0.433135	44
600	Deaths	South Africa	Aortic aneurysm	High body-mass index	Male	2003	0.768561	0.434577	45
601	Deaths	South Africa	Aortic aneurysm	High body-mass index	Male	2004	0.746903	0.426572	45
602	Deaths	South Africa	Aortic aneurysm	High body-mass index	Male	2005	0.733167	0.418581	45
603	Deaths	South Africa	Aortic aneurysm	High body-mass index	Male	2006	0.723555	0.410461	45
604	Deaths	South Africa	Aortic aneurysm	High body-mass index	Male	2007	0.710133	0.402021	45
605	Deaths	South Africa	Aortic aneurysm	High body-mass index	Male	2008	0.699506	0.401949	46
606	Deaths	South Africa	Aortic aneurysm	High body-mass index	Male	2009	0.67821	0.384103	45
607	Deaths	South Africa	Aortic aneurysm	High body-mass index	Male	2010	0.658133	0.374687	45
608	Deaths	South Africa	Aortic aneurysm	High body-mass index	Male	2011	0.633499	0.356885	44
609	Deaths	South Africa	Aortic aneurysm	High body-mass index	Male	2012	0.620334	0.347357	44
610	Deaths	South Africa	Aortic aneurysm	High body-mass index	Male	2013	0.605869	0.345724	45
611	Deaths	South Africa	Aortic aneurysm	High body-mass index	Male	2014	0.597101	0.336642	45
612	Deaths	South Africa	Aortic aneurysm	High body-mass index	Male	2015	0.598806	0.342719	47
613	Deaths	South Africa	Aortic aneurysm	High body-mass index	Male	2016	0.594947	0.341577	48
614	Deaths	South Africa	Aortic aneurysm	High body-mass index	Male	2017	0.591341	0.340682	49
615	Deaths	South Africa	Aortic aneurysm	High body-mass index	Male	2018	0.604827	0.353613	52
616	Deaths	South Africa	Aortic aneurysm	High body-mass index	Male	2019	0.60569	0.359583	54
617	Deaths	South Africa	Aortic aneurysm	High body-mass index	Male	2020	0.616284	0.366494	56
618	Deaths	South Africa	Aortic aneurysm	High body-mass index	Male	2021	0.635183	0.374905	58
619	Deaths	South Africa	Aortic aneurysm	High body-mass index	Male	2022	0.600596	0.377867	60
620	Deaths	South Africa	Aortic aneurysm	High body-mass index	Male	2023	0.597096	0.383967	62
621	Deaths	South Africa	Aortic aneurysm	High body-mass index	Male	2024	0.593595	0.390116	64
622	Deaths	South Africa	Aortic aneurysm	High body-mass index	Male	2025	0.591452	0.396222	66
623	Deaths	South Africa	Aortic aneurysm	High body-mass index	Male	2026	0.589309	0.402175	68
624	Deaths	South Africa	Aortic aneurysm	High body-mass index	Male	2027	0.587165	0.40787	70
625	Deaths	South Africa	Aortic aneurysm	High body-mass index	Male	2028	0.585022	0.413345	72
626	Deaths	South Africa	Aortic aneurysm	High body-mass index	Male	2029	0.582878	0.41869	74
627	Deaths	South Africa	Aortic aneurysm	High body-mass index	Male	2030	0.581279	0.423866	76
628	Deaths	South Africa	Aortic aneurysm	High body-mass index	Male	2031	0.579679	0.428831	78
629	Deaths	South Africa	Aortic aneurysm	High body-mass index	Male	2032	0.57808	0.43356	80
630	Deaths	South Africa	Aortic aneurysm	High body-mass index	Male	2033	0.576481	0.443405	83
631	Deaths	South Africa	Aortic aneurysm	High body-mass index	Male	2034	0.574881	0.447636	85
632	Deaths	South Africa	Aortic aneurysm	High body-mass index	Male	2035	0.573791	0.456858	88
633	Deaths	South Africa	Aortic aneurysm	High body-mass index	Male	2036	0.5727	0.46062	90
634	Deaths	South Africa	Aortic aneurysm	High body-mass index	Male	2037	0.57161	0.469251	93
635	Deaths	South Africa	Aortic aneurysm	High body-mass index	Male	2038	0.570519	0.472476	95
636	Deaths	South Africa	Aortic aneurysm	High body-mass index	Male	2039	0.569429	0.480348	98
637	Deaths	South Africa	Aortic aneurysm	High body-mass index	Male	2040	0.568338	0.488041	101
638	Deaths	South Africa	Aortic aneurysm	High body-mass index	Female	1992	0.405328	0.302881	27
639	Deaths	South Africa	Aortic aneurysm	High body-mass index	Female	1993	0.397274	0.292968	27
640	Deaths	South Africa	Aortic aneurysm	High body-mass index	Female	1994	0.419935	0.31498	30
641	Deaths	South Africa	Aortic aneurysm	High body-mass index	Female	1995	0.413106	0.30491	30
642	Deaths	South Africa	Aortic aneurysm	High body-mass index	Female	1996	0.43221	0.314927	32
643	Deaths	South Africa	Aortic aneurysm	High body-mass index	Female	1997	0.471879	0.343441	36
644	Deaths	South Africa	Aortic aneurysm	High body-mass index	Female	1998	0.468495	0.333435	36
645	Deaths	South Africa	Aortic aneurysm	High body-mass index	Female	1999	0.472442	0.333195	37
646	Deaths	South Africa	Aortic aneurysm	High body-mass index	Female	2000	0.480734	0.34223	39
647	Deaths	South Africa	Aortic aneurysm	High body-mass index	Female	2001	0.466567	0.334415	39
648	Deaths	South Africa	Aortic aneurysm	High body-mass index	Female	2002	0.455049	0.32777	39
649	Deaths	South Africa	Aortic aneurysm	High body-mass index	Female	2003	0.440341	0.322162	39
650	Deaths	South Africa	Aortic aneurysm	High body-mass index	Female	2004	0.424426	0.31725	39
651	Deaths	South Africa	Aortic aneurysm	High body-mass index	Female	2005	0.407307	0.304601	38
652	Deaths	South Africa	Aortic aneurysm	High body-mass index	Female	2006	0.395087	0.300097	38
653	Deaths	South Africa	Aortic aneurysm	High body-mass index	Female	2007	0.379142	0.287605	37
654	Deaths	South Africa	Aortic aneurysm	High body-mass index	Female	2008	0.373278	0.29035	38
655	Deaths	South Africa	Aortic aneurysm	High body-mass index	Female	2009	0.365207	0.28504	38
656	Deaths	South Africa	Aortic aneurysm	High body-mass index	Female	2010	0.357906	0.279449	38
657	Deaths	South Africa	Aortic aneurysm	High body-mass index	Female	2011	0.344991	0.27359	38
658	Deaths	South Africa	Aortic aneurysm	High body-mass index	Female	2012	0.33514	0.260517	37
659	Deaths	South Africa	Aortic aneurysm	High body-mass index	Female	2013	0.327708	0.254634	37
660	Deaths	South Africa	Aortic aneurysm	High body-mass index	Female	2014	0.330907	0.262399	39
661	Deaths	South Africa	Aortic aneurysm	High body-mass index	Female	2015	0.331329	0.263302	40
662	Deaths	South Africa	Aortic aneurysm	High body-mass index	Female	2016	0.332054	0.264248	41
663	Deaths	South Africa	Aortic aneurysm	High body-mass index	Female	2017	0.328117	0.265226	42
664	Deaths	South Africa	Aortic aneurysm	High body-mass index	Female	2018	0.333648	0.266271	43
665	Deaths	South Africa	Aortic aneurysm	High body-mass index	Female	2019	0.332138	0.267427	44
666	Deaths	South Africa	Aortic aneurysm	High body-mass index	Female	2020	0.35055	0.287142	48
667	Deaths	South Africa	Aortic aneurysm	High body-mass index	Female	2021	0.352674	0.289578	49
668	Deaths	South Africa	Aortic aneurysm	High body-mass index	Female	2022	0.337573	0.297557	52
669	Deaths	South Africa	Aortic aneurysm	High body-mass index	Female	2023	0.336862	0.298434	53
670	Deaths	South Africa	Aortic aneurysm	High body-mass index	Female	2024	0.336151	0.30506	55
671	Deaths	South Africa	Aortic aneurysm	High body-mass index	Female	2025	0.33593	0.306147	56
672	Deaths	South Africa	Aortic aneurysm	High body-mass index	Female	2026	0.335709	0.312596	58
673	Deaths	South Africa	Aortic aneurysm	High body-mass index	Female	2027	0.335489	0.318753	60
674	Deaths	South Africa	Aortic aneurysm	High body-mass index	Female	2028	0.335268	0.324642	62
675	Deaths	South Africa	Aortic aneurysm	High body-mass index	Female	2029	0.335047	0.330351	64
676	Deaths	South Africa	Aortic aneurysm	High body-mass index	Female	2030	0.335669	0.335854	66
677	Deaths	South Africa	Aortic aneurysm	High body-mass index	Female	2031	0.336292	0.341125	68
678	Deaths	South Africa	Aortic aneurysm	High body-mass index	Female	2032	0.336914	0.346155	70
679	Deaths	South Africa	Aortic aneurysm	High body-mass index	Female	2033	0.337536	0.355813	73
680	Deaths	South Africa	Aortic aneurysm	High body-mass index	Female	2034	0.338159	0.360302	75
681	Deaths	South Africa	Aortic aneurysm	High body-mass index	Female	2035	0.339454	0.369315	78
682	Deaths	South Africa	Aortic aneurysm	High body-mass index	Female	2036	0.340749	0.378003	81
683	Deaths	South Africa	Aortic aneurysm	High body-mass index	Female	2037	0.342045	0.386402	84
684	Deaths	South Africa	Aortic aneurysm	High body-mass index	Female	2038	0.34334	0.394427	87
685	Deaths	South Africa	Aortic aneurysm	High body-mass index	Female	2039	0.344635	0.402096	90
686	Deaths	South Africa	Aortic aneurysm	High body-mass index	Female	2040	0.345931	0.409582	93
687	Deaths	South Africa	Aortic aneurysm	High body-mass index	Both	1992	0.492539	0.32671	55
688	Deaths	South Africa	Aortic aneurysm	High body-mass index	Both	1993	0.487024	0.322497	56
689	Deaths	South Africa	Aortic aneurysm	High body-mass index	Both	1994	0.512956	0.340681	61
690	Deaths	South Africa	Aortic aneurysm	High body-mass index	Both	1995	0.525907	0.346844	64
691	Deaths	South Africa	Aortic aneurysm	High body-mass index	Both	1996	0.558115	0.36304	69
692	Deaths	South Africa	Aortic aneurysm	High body-mass index	Both	1997	0.610784	0.398843	78
693	Deaths	South Africa	Aortic aneurysm	High body-mass index	Both	1998	0.60857	0.393161	79
694	Deaths	South Africa	Aortic aneurysm	High body-mass index	Both	1999	0.603301	0.387913	80
695	Deaths	South Africa	Aortic aneurysm	High body-mass index	Both	2000	0.605975	0.392715	83
696	Deaths	South Africa	Aortic aneurysm	High body-mass index	Both	2001	0.590435	0.379364	82
697	Deaths	South Africa	Aortic aneurysm	High body-mass index	Both	2002	0.580072	0.376296	83
698	Deaths	South Africa	Aortic aneurysm	High body-mass index	Both	2003	0.568162	0.373988	84
699	Deaths	South Africa	Aortic aneurysm	High body-mass index	Both	2004	0.549536	0.36336	83
700	Deaths	South Africa	Aortic aneurysm	High body-mass index	Both	2005	0.533263	0.357359	83
701	Deaths	South Africa	Aortic aneurysm	High body-mass index	Both	2006	0.521576	0.35131	83
702	Deaths	South Africa	Aortic aneurysm	High body-mass index	Both	2007	0.506252	0.344995	83
703	Deaths	South Africa	Aortic aneurysm	High body-mass index	Both	2008	0.498333	0.338335	83
704	Deaths	South Africa	Aortic aneurysm	High body-mass index	Both	2009	0.484979	0.331376	83
705	Deaths	South Africa	Aortic aneurysm	High body-mass index	Both	2010	0.472725	0.324115	83
706	Deaths	South Africa	Aortic aneurysm	High body-mass index	Both	2011	0.454978	0.312759	82
707	Deaths	South Africa	Aortic aneurysm	High body-mass index	Both	2012	0.443693	0.305178	82
708	Deaths	South Africa	Aortic aneurysm	High body-mass index	Both	2013	0.433587	0.297675	82
709	Deaths	South Africa	Aortic aneurysm	High body-mass index	Both	2014	0.432402	0.297554	84
710	Deaths	South Africa	Aortic aneurysm	High body-mass index	Both	2015	0.433604	0.297521	86
711	Deaths	South Africa	Aortic aneurysm	High body-mass index	Both	2016	0.432681	0.300999	89
712	Deaths	South Africa	Aortic aneurysm	High body-mass index	Both	2017	0.428719	0.297831	90
713	Deaths	South Africa	Aortic aneurysm	High body-mass index	Both	2018	0.437381	0.307899	95
714	Deaths	South Africa	Aortic aneurysm	High body-mass index	Both	2019	0.436981	0.311403	98
715	Deaths	South Africa	Aortic aneurysm	High body-mass index	Both	2020	0.452946	0.325037	104
716	Deaths	South Africa	Aortic aneurysm	High body-mass index	Both	2021	0.460689	0.330331	107
717	Deaths	South Africa	Aortic aneurysm	High body-mass index	Both	2022	0.439032	0.335789	112
718	Deaths	South Africa	Aortic aneurysm	High body-mass index	Both	2023	0.437653	0.339167	115
719	Deaths	South Africa	Aortic aneurysm	High body-mass index	Both	2024	0.436324	0.345582	119
720	Deaths	South Africa	Aortic aneurysm	High body-mass index	Both	2025	0.435613	0.349078	122
721	Deaths	South Africa	Aortic aneurysm	High body-mass index	Both	2026	0.43487	0.355306	126
722	Deaths	South Africa	Aortic aneurysm	High body-mass index	Both	2027	0.434073	0.361255	130
723	Deaths	South Africa	Aortic aneurysm	High body-mass index	Both	2028	0.433265	0.366954	134
724	Deaths	South Africa	Aortic aneurysm	High body-mass index	Both	2029	0.432483	0.372495	138
725	Deaths	South Africa	Aortic aneurysm	High body-mass index	Both	2030	0.432466	0.377844	142
726	Deaths	South Africa	Aortic aneurysm	High body-mass index	Both	2031	0.43244	0.382971	146
727	Deaths	South Africa	Aortic aneurysm	High body-mass index	Both	2032	0.4324	0.390443	151
728	Deaths	South Africa	Aortic aneurysm	High body-mass index	Both	2033	0.432372	0.397603	156
729	Deaths	South Africa	Aortic aneurysm	High body-mass index	Both	2034	0.432376	0.401965	160
730	Deaths	South Africa	Aortic aneurysm	High body-mass index	Both	2035	0.433044	0.411072	166
731	Deaths	South Africa	Aortic aneurysm	High body-mass index	Both	2036	0.433723	0.417406	171
732	Deaths	South Africa	Aortic aneurysm	High body-mass index	Both	2037	0.434405	0.423507	176
733	Deaths	South Africa	Aortic aneurysm	High body-mass index	Both	2038	0.435111	0.431646	182
734	Deaths	South Africa	Aortic aneurysm	High body-mass index	Both	2039	0.435853	0.43941	188
735	Deaths	South Africa	Aortic aneurysm	High body-mass index	Both	2040	0.436618	0.446994	194
736	YLLs (Years of Life Lost)	Brazil	Aortic aneurysm	High body-mass index	Male	1992	15.6974	12.4176	4273
737	YLLs (Years of Life Lost)	Brazil	Aortic aneurysm	High body-mass index	Male	1993	16.7073	13.2216	4670
738	YLLs (Years of Life Lost)	Brazil	Aortic aneurysm	High body-mass index	Male	1994	17.2962	13.7293	4975
739	YLLs (Years of Life Lost)	Brazil	Aortic aneurysm	High body-mass index	Male	1995	17.6056	14.0165	5209
740	YLLs (Years of Life Lost)	Brazil	Aortic aneurysm	High body-mass index	Male	1996	18.3944	14.6896	5597
741	YLLs (Years of Life Lost)	Brazil	Aortic aneurysm	High body-mass index	Male	1997	18.6603	14.9741	5849
742	YLLs (Years of Life Lost)	Brazil	Aortic aneurysm	High body-mass index	Male	1998	19.2317	15.513	6212
743	YLLs (Years of Life Lost)	Brazil	Aortic aneurysm	High body-mass index	Male	1999	20.1542	16.3001	6692
744	YLLs (Years of Life Lost)	Brazil	Aortic aneurysm	High body-mass index	Male	2000	20.6606	16.7634	7058
745	YLLs (Years of Life Lost)	Brazil	Aortic aneurysm	High body-mass index	Male	2001	20.7255	16.8917	7296
746	YLLs (Years of Life Lost)	Brazil	Aortic aneurysm	High body-mass index	Male	2002	20.8866	17.0761	7568
747	YLLs (Years of Life Lost)	Brazil	Aortic aneurysm	High body-mass index	Male	2003	21.2784	17.5021	7960
748	YLLs (Years of Life Lost)	Brazil	Aortic aneurysm	High body-mass index	Male	2004	21.5921	17.8502	8331
749	YLLs (Years of Life Lost)	Brazil	Aortic aneurysm	High body-mass index	Male	2005	21.1916	17.5898	8425
750	YLLs (Years of Life Lost)	Brazil	Aortic aneurysm	High body-mass index	Male	2006	21.0648	17.6054	8653
751	YLLs (Years of Life Lost)	Brazil	Aortic aneurysm	High body-mass index	Male	2007	21.0941	17.7195	8933
752	YLLs (Years of Life Lost)	Brazil	Aortic aneurysm	High body-mass index	Male	2008	21.4142	18.1197	9364
753	YLLs (Years of Life Lost)	Brazil	Aortic aneurysm	High body-mass index	Male	2009	21.2633	18.1744	9621
754	YLLs (Years of Life Lost)	Brazil	Aortic aneurysm	High body-mass index	Male	2010	21.2278	18.2981	9914
755	YLLs (Years of Life Lost)	Brazil	Aortic aneurysm	High body-mass index	Male	2011	21.5885	18.8257	10430
756	YLLs (Years of Life Lost)	Brazil	Aortic aneurysm	High body-mass index	Male	2012	21.2703	18.6925	10580
757	YLLs (Years of Life Lost)	Brazil	Aortic aneurysm	High body-mass index	Male	2013	21.183	18.812	10867
758	YLLs (Years of Life Lost)	Brazil	Aortic aneurysm	High body-mass index	Male	2014	20.9235	18.7747	11058
759	YLLs (Years of Life Lost)	Brazil	Aortic aneurysm	High body-mass index	Male	2015	20.7096	18.7675	11260
760	YLLs (Years of Life Lost)	Brazil	Aortic aneurysm	High body-mass index	Male	2016	21.3521	19.5809	11957
761	YLLs (Years of Life Lost)	Brazil	Aortic aneurysm	High body-mass index	Male	2017	20.8646	19.4022	12054
762	YLLs (Years of Life Lost)	Brazil	Aortic aneurysm	High body-mass index	Male	2018	20.778	19.5604	12363
763	YLLs (Years of Life Lost)	Brazil	Aortic aneurysm	High body-mass index	Male	2019	20.9598	19.9477	12825
764	YLLs (Years of Life Lost)	Brazil	Aortic aneurysm	High body-mass index	Male	2020	21.4933	20.6905	13518
765	YLLs (Years of Life Lost)	Brazil	Aortic aneurysm	High body-mass index	Male	2021	21.7807	21.2124	14056
766	YLLs (Years of Life Lost)	Brazil	Aortic aneurysm	High body-mass index	Male	2022	21.2223	20.9781	14102
767	YLLs (Years of Life Lost)	Brazil	Aortic aneurysm	High body-mass index	Male	2023	21.2337	21.2517	14489
768	YLLs (Years of Life Lost)	Brazil	Aortic aneurysm	High body-mass index	Male	2024	21.2452	21.5308	14881
769	YLLs (Years of Life Lost)	Brazil	Aortic aneurysm	High body-mass index	Male	2025	21.2436	21.8034	15268
770	YLLs (Years of Life Lost)	Brazil	Aortic aneurysm	High body-mass index	Male	2026	21.2421	22.0771	15654
771	YLLs (Years of Life Lost)	Brazil	Aortic aneurysm	High body-mass index	Male	2027	21.2405	22.3456	16034
772	YLLs (Years of Life Lost)	Brazil	Aortic aneurysm	High body-mass index	Male	2028	21.239	22.6142	16412
773	YLLs (Years of Life Lost)	Brazil	Aortic aneurysm	High body-mass index	Male	2029	21.2374	22.8834	16789
774	YLLs (Years of Life Lost)	Brazil	Aortic aneurysm	High body-mass index	Male	2030	21.2224	23.1413	17155
775	YLLs (Years of Life Lost)	Brazil	Aortic aneurysm	High body-mass index	Male	2031	21.2075	23.3943	17514
776	YLLs (Years of Life Lost)	Brazil	Aortic aneurysm	High body-mass index	Male	2032	21.1925	23.6384	17863
777	YLLs (Years of Life Lost)	Brazil	Aortic aneurysm	High body-mass index	Male	2033	21.1776	23.8792	18205
778	YLLs (Years of Life Lost)	Brazil	Aortic aneurysm	High body-mass index	Male	2034	21.1626	24.1195	18542
779	YLLs (Years of Life Lost)	Brazil	Aortic aneurysm	High body-mass index	Male	2035	21.1328	24.3417	18861
780	YLLs (Years of Life Lost)	Brazil	Aortic aneurysm	High body-mass index	Male	2036	21.103	24.5551	19170
781	YLLs (Years of Life Lost)	Brazil	Aortic aneurysm	High body-mass index	Male	2037	21.0732	24.7548	19467
782	YLLs (Years of Life Lost)	Brazil	Aortic aneurysm	High body-mass index	Male	2038	21.0433	24.9418	19753
783	YLLs (Years of Life Lost)	Brazil	Aortic aneurysm	High body-mass index	Male	2039	21.0135	25.1193	20029
784	YLLs (Years of Life Lost)	Brazil	Aortic aneurysm	High body-mass index	Male	2040	20.9837	25.2901	20295
785	YLLs (Years of Life Lost)	Brazil	Aortic aneurysm	High body-mass index	Female	1992	7.3371	5.88167	2164
786	YLLs (Years of Life Lost)	Brazil	Aortic aneurysm	High body-mass index	Female	1993	7.83796	6.31993	2392
787	YLLs (Years of Life Lost)	Brazil	Aortic aneurysm	High body-mass index	Female	1994	8.29425	6.71165	2611
788	YLLs (Years of Life Lost)	Brazil	Aortic aneurysm	High body-mass index	Female	1995	8.85901	7.22234	2886
789	YLLs (Years of Life Lost)	Brazil	Aortic aneurysm	High body-mass index	Female	1996	8.901	7.3202	3003
790	YLLs (Years of Life Lost)	Brazil	Aortic aneurysm	High body-mass index	Female	1997	8.98306	7.42175	3125
791	YLLs (Years of Life Lost)	Brazil	Aortic aneurysm	High body-mass index	Female	1998	9.24713	7.70008	3327
792	YLLs (Years of Life Lost)	Brazil	Aortic aneurysm	High body-mass index	Female	1999	9.64517	8.06436	3575
793	YLLs (Years of Life Lost)	Brazil	Aortic aneurysm	High body-mass index	Female	2000	10.2846	8.67275	3945
794	YLLs (Years of Life Lost)	Brazil	Aortic aneurysm	High body-mass index	Female	2001	10.1588	8.63479	4031
795	YLLs (Years of Life Lost)	Brazil	Aortic aneurysm	High body-mass index	Female	2002	10.3023	8.8108	4222
796	YLLs (Years of Life Lost)	Brazil	Aortic aneurysm	High body-mass index	Female	2003	10.4173	8.98907	4422
797	YLLs (Years of Life Lost)	Brazil	Aortic aneurysm	High body-mass index	Female	2004	10.4735	9.09784	4595
798	YLLs (Years of Life Lost)	Brazil	Aortic aneurysm	High body-mass index	Female	2005	10.4432	9.12239	4731
799	YLLs (Years of Life Lost)	Brazil	Aortic aneurysm	High body-mass index	Female	2006	10.7045	9.45682	5036
800	YLLs (Years of Life Lost)	Brazil	Aortic aneurysm	High body-mass index	Female	2007	10.7336	9.57616	5235
801	YLLs (Years of Life Lost)	Brazil	Aortic aneurysm	High body-mass index	Female	2008	10.9244	9.83488	5517
802	YLLs (Years of Life Lost)	Brazil	Aortic aneurysm	High body-mass index	Female	2009	10.8564	9.85069	5667
803	YLLs (Years of Life Lost)	Brazil	Aortic aneurysm	High body-mass index	Female	2010	10.9642	10.0251	5910
804	YLLs (Years of Life Lost)	Brazil	Aortic aneurysm	High body-mass index	Female	2011	11.2856	10.4288	6294
805	YLLs (Years of Life Lost)	Brazil	Aortic aneurysm	High body-mass index	Female	2012	11.2066	10.4686	6462
806	YLLs (Years of Life Lost)	Brazil	Aortic aneurysm	High body-mass index	Female	2013	11.2332	10.6195	6698
807	YLLs (Years of Life Lost)	Brazil	Aortic aneurysm	High body-mass index	Female	2014	11.1649	10.6829	6878
808	YLLs (Years of Life Lost)	Brazil	Aortic aneurysm	High body-mass index	Female	2015	11.2371	10.8747	7140
809	YLLs (Years of Life Lost)	Brazil	Aortic aneurysm	High body-mass index	Female	2016	11.3599	11.1409	7453
810	YLLs (Years of Life Lost)	Brazil	Aortic aneurysm	High body-mass index	Female	2017	11.0884	11.0321	7516
811	YLLs (Years of Life Lost)	Brazil	Aortic aneurysm	High body-mass index	Female	2018	11.0571	11.1641	7744
812	YLLs (Years of Life Lost)	Brazil	Aortic aneurysm	High body-mass index	Female	2019	11.3091	11.5844	8179
813	YLLs (Years of Life Lost)	Brazil	Aortic aneurysm	High body-mass index	Female	2020	11.5873	12.0298	8638
814	YLLs (Years of Life Lost)	Brazil	Aortic aneurysm	High body-mass index	Female	2021	11.8755	12.4825	9102
815	YLLs (Years of Life Lost)	Brazil	Aortic aneurysm	High body-mass index	Female	2022	11.5051	12.3416	9108
816	YLLs (Years of Life Lost)	Brazil	Aortic aneurysm	High body-mass index	Female	2023	11.5414	12.5721	9412
817	YLLs (Years of Life Lost)	Brazil	Aortic aneurysm	High body-mass index	Female	2024	11.5778	12.8133	9726
818	YLLs (Years of Life Lost)	Brazil	Aortic aneurysm	High body-mass index	Female	2025	11.5901	13.0349	10026
819	YLLs (Years of Life Lost)	Brazil	Aortic aneurysm	High body-mass index	Female	2026	11.6025	13.2589	10328
820	YLLs (Years of Life Lost)	Brazil	Aortic aneurysm	High body-mass index	Female	2027	11.6148	13.4844	10631
821	YLLs (Years of Life Lost)	Brazil	Aortic aneurysm	High body-mass index	Female	2028	11.6271	13.713	10936
822	YLLs (Years of Life Lost)	Brazil	Aortic aneurysm	High body-mass index	Female	2029	11.6394	13.9507	11248
823	YLLs (Years of Life Lost)	Brazil	Aortic aneurysm	High body-mass index	Female	2030	11.6311	14.1647	11540
824	YLLs (Years of Life Lost)	Brazil	Aortic aneurysm	High body-mass index	Female	2031	11.6227	14.3787	11831
825	YLLs (Years of Life Lost)	Brazil	Aortic aneurysm	High body-mass index	Female	2032	11.6144	14.5899	12119
826	YLLs (Years of Life Lost)	Brazil	Aortic aneurysm	High body-mass index	Female	2033	11.6061	14.8014	12406
827	YLLs (Years of Life Lost)	Brazil	Aortic aneurysm	High body-mass index	Female	2034	11.5977	15.015	12693
828	YLLs (Years of Life Lost)	Brazil	Aortic aneurysm	High body-mass index	Female	2035	11.5731	15.206	12959
829	YLLs (Years of Life Lost)	Brazil	Aortic aneurysm	High body-mass index	Female	2036	11.5486	15.3943	13221
830	YLLs (Years of Life Lost)	Brazil	Aortic aneurysm	High body-mass index	Female	2037	11.524	15.5776	13478
831	YLLs (Years of Life Lost)	Brazil	Aortic aneurysm	High body-mass index	Female	2038	11.4994	15.7571	13731
832	YLLs (Years of Life Lost)	Brazil	Aortic aneurysm	High body-mass index	Female	2039	11.4748	15.9361	13982
833	YLLs (Years of Life Lost)	Brazil	Aortic aneurysm	High body-mass index	Female	2040	11.4502	16.1151	14230
834	YLLs (Years of Life Lost)	Brazil	Aortic aneurysm	High body-mass index	Both	1992	11.2948	9.04175	6438
835	YLLs (Years of Life Lost)	Brazil	Aortic aneurysm	High body-mass index	Both	1993	12.0272	9.65156	7062
836	YLLs (Years of Life Lost)	Brazil	Aortic aneurysm	High body-mass index	Both	1994	12.5429	10.0946	7585
837	YLLs (Years of Life Lost)	Brazil	Aortic aneurysm	High body-mass index	Both	1995	12.9805	10.4963	8095
838	YLLs (Years of Life Lost)	Brazil	Aortic aneurysm	High body-mass index	Both	1996	13.3635	10.8688	8600
839	YLLs (Years of Life Lost)	Brazil	Aortic aneurysm	High body-mass index	Both	1997	13.526	11.055	8973
840	YLLs (Years of Life Lost)	Brazil	Aortic aneurysm	High body-mass index	Both	1998	13.9269	11.4569	9538
841	YLLs (Years of Life Lost)	Brazil	Aortic aneurysm	High body-mass index	Both	1999	14.5687	12.0254	10268
842	YLLs (Years of Life Lost)	Brazil	Aortic aneurysm	High body-mass index	Both	2000	15.1351	12.5618	11003
843	YLLs (Years of Life Lost)	Brazil	Aortic aneurysm	High body-mass index	Both	2001	15.092	12.604	11328
844	YLLs (Years of Life Lost)	Brazil	Aortic aneurysm	High body-mass index	Both	2002	15.2356	12.7833	11791
845	YLLs (Years of Life Lost)	Brazil	Aortic aneurysm	High body-mass index	Both	2003	15.473	13.0797	12383
846	YLLs (Years of Life Lost)	Brazil	Aortic aneurysm	High body-mass index	Both	2004	15.6458	13.3023	12927
847	YLLs (Years of Life Lost)	Brazil	Aortic aneurysm	High body-mass index	Both	2005	15.4393	13.1879	13156
848	YLLs (Years of Life Lost)	Brazil	Aortic aneurysm	High body-mass index	Both	2006	15.5153	13.3679	13689
849	YLLs (Years of Life Lost)	Brazil	Aortic aneurysm	High body-mass index	Both	2007	15.5339	13.483	14168
850	YLLs (Years of Life Lost)	Brazil	Aortic aneurysm	High body-mass index	Both	2008	15.7802	13.8075	14881
851	YLLs (Years of Life Lost)	Brazil	Aortic aneurysm	High body-mass index	Both	2009	15.6799	13.8396	15288
852	YLLs (Years of Life Lost)	Brazil	Aortic aneurysm	High body-mass index	Both	2010	15.7253	13.9863	15823
853	YLLs (Years of Life Lost)	Brazil	Aortic aneurysm	High body-mass index	Both	2011	16.0687	14.4477	16724
854	YLLs (Years of Life Lost)	Brazil	Aortic aneurysm	High body-mass index	Both	2012	15.8707	14.4024	17042
855	YLLs (Years of Life Lost)	Brazil	Aortic aneurysm	High body-mass index	Both	2013	15.8454	14.5367	17566
856	YLLs (Years of Life Lost)	Brazil	Aortic aneurysm	High body-mass index	Both	2014	15.6849	14.5488	17936
857	YLLs (Years of Life Lost)	Brazil	Aortic aneurysm	High body-mass index	Both	2015	15.6222	14.6441	18401
858	YLLs (Years of Life Lost)	Brazil	Aortic aneurysm	High body-mass index	Both	2016	15.9856	15.1685	19410
859	YLLs (Years of Life Lost)	Brazil	Aortic aneurysm	High body-mass index	Both	2017	15.6162	15.0244	19570
860	YLLs (Years of Life Lost)	Brazil	Aortic aneurysm	High body-mass index	Both	2018	15.5574	15.1671	20107
861	YLLs (Years of Life Lost)	Brazil	Aortic aneurysm	High body-mass index	Both	2019	15.7777	15.5697	21003
862	YLLs (Years of Life Lost)	Brazil	Aortic aneurysm	High body-mass index	Both	2020	16.1728	16.1558	22156
863	YLLs (Years of Life Lost)	Brazil	Aortic aneurysm	High body-mass index	Both	2021	16.464	16.6388	23158
864	YLLs (Years of Life Lost)	Brazil	Aortic aneurysm	High body-mass index	Both	2022	16.0175	16.4585	23210
865	YLLs (Years of Life Lost)	Brazil	Aortic aneurysm	High body-mass index	Both	2023	16.047	16.7091	23901
866	YLLs (Years of Life Lost)	Brazil	Aortic aneurysm	High body-mass index	Both	2024	16.0769	16.968	24607
867	YLLs (Years of Life Lost)	Brazil	Aortic aneurysm	High body-mass index	Both	2025	16.0882	17.2135	25294
868	YLLs (Years of Life Lost)	Brazil	Aortic aneurysm	High body-mass index	Both	2026	16.0996	17.4609	25982
869	YLLs (Years of Life Lost)	Brazil	Aortic aneurysm	High body-mass index	Both	2027	16.1111	17.7066	26665
870	YLLs (Years of Life Lost)	Brazil	Aortic aneurysm	High body-mass index	Both	2028	16.1228	17.954	27348
871	YLLs (Years of Life Lost)	Brazil	Aortic aneurysm	High body-mass index	Both	2029	16.1347	18.2072	28038
872	YLLs (Years of Life Lost)	Brazil	Aortic aneurysm	High body-mass index	Both	2030	16.1294	18.4413	28695
873	YLLs (Years of Life Lost)	Brazil	Aortic aneurysm	High body-mass index	Both	2031	16.1243	18.6737	29345
874	YLLs (Years of Life Lost)	Brazil	Aortic aneurysm	High body-mass index	Both	2032	16.1195	18.9003	29982
875	YLLs (Years of Life Lost)	Brazil	Aortic aneurysm	High body-mass index	Both	2033	16.1149	19.1254	30611
876	YLLs (Years of Life Lost)	Brazil	Aortic aneurysm	High body-mass index	Both	2034	16.1105	19.3512	31235
877	YLLs (Years of Life Lost)	Brazil	Aortic aneurysm	High body-mass index	Both	2035	16.0899	19.5566	31820
878	YLLs (Years of Life Lost)	Brazil	Aortic aneurysm	High body-mass index	Both	2036	16.0695	19.7564	32391
879	YLLs (Years of Life Lost)	Brazil	Aortic aneurysm	High body-mass index	Both	2037	16.0491	19.9472	32945
880	YLLs (Years of Life Lost)	Brazil	Aortic aneurysm	High body-mass index	Both	2038	16.0288	20.1301	33484
881	YLLs (Years of Life Lost)	Brazil	Aortic aneurysm	High body-mass index	Both	2039	16.0086	20.3089	34012
882	YLLs (Years of Life Lost)	Brazil	Aortic aneurysm	High body-mass index	Both	2040	15.9885	20.4834	34525
883	YLLs (Years of Life Lost)	Russian Federation	Aortic aneurysm	High body-mass index	Male	1992	16.5536	14.9542	6463
884	YLLs (Years of Life Lost)	Russian Federation	Aortic aneurysm	High body-mass index	Male	1993	20.8253	19.2275	8327
885	YLLs (Years of Life Lost)	Russian Federation	Aortic aneurysm	High body-mass index	Male	1994	23.7095	22.2672	9633
886	YLLs (Years of Life Lost)	Russian Federation	Aortic aneurysm	High body-mass index	Male	1995	21.5673	20.3275	8789
887	YLLs (Years of Life Lost)	Russian Federation	Aortic aneurysm	High body-mass index	Male	1996	19.8962	18.8469	8162
888	YLLs (Years of Life Lost)	Russian Federation	Aortic aneurysm	High body-mass index	Male	1997	18.4519	17.5625	7633
889	YLLs (Years of Life Lost)	Russian Federation	Aortic aneurysm	High body-mass index	Male	1998	18.4502	17.5402	7657
890	YLLs (Years of Life Lost)	Russian Federation	Aortic aneurysm	High body-mass index	Male	1999	22.46	20.9767	9190
891	YLLs (Years of Life Lost)	Russian Federation	Aortic aneurysm	High body-mass index	Male	2000	22.5522	21.4091	9401
892	YLLs (Years of Life Lost)	Russian Federation	Aortic aneurysm	High body-mass index	Male	2001	19.8834	19.3972	8531
893	YLLs (Years of Life Lost)	Russian Federation	Aortic aneurysm	High body-mass index	Male	2002	20.255	20.0161	8812
894	YLLs (Years of Life Lost)	Russian Federation	Aortic aneurysm	High body-mass index	Male	2003	20.7255	20.6029	9075
895	YLLs (Years of Life Lost)	Russian Federation	Aortic aneurysm	High body-mass index	Male	2004	20.8524	20.8114	9174
896	YLLs (Years of Life Lost)	Russian Federation	Aortic aneurysm	High body-mass index	Male	2005	23.118	23.1624	10220
897	YLLs (Years of Life Lost)	Russian Federation	Aortic aneurysm	High body-mass index	Male	2006	22.4046	22.3919	9895
898	YLLs (Years of Life Lost)	Russian Federation	Aortic aneurysm	High body-mass index	Male	2007	22.9725	22.9933	10200
899	YLLs (Years of Life Lost)	Russian Federation	Aortic aneurysm	High body-mass index	Male	2008	24.9811	25.052	11174
900	YLLs (Years of Life Lost)	Russian Federation	Aortic aneurysm	High body-mass index	Male	2009	25.5299	25.4695	11432
901	YLLs (Years of Life Lost)	Russian Federation	Aortic aneurysm	High body-mass index	Male	2010	27.4013	27.3326	12355
902	YLLs (Years of Life Lost)	Russian Federation	Aortic aneurysm	High body-mass index	Male	2011	27.0735	26.9956	12301
903	YLLs (Years of Life Lost)	Russian Federation	Aortic aneurysm	High body-mass index	Male	2012	27.7803	27.9023	12829
904	YLLs (Years of Life Lost)	Russian Federation	Aortic aneurysm	High body-mass index	Male	2013	28.5742	28.6931	13303
905	YLLs (Years of Life Lost)	Russian Federation	Aortic aneurysm	High body-mass index	Male	2014	31.3385	31.5325	14719
906	YLLs (Years of Life Lost)	Russian Federation	Aortic aneurysm	High body-mass index	Male	2015	31.6691	32.0272	15026
907	YLLs (Years of Life Lost)	Russian Federation	Aortic aneurysm	High body-mass index	Male	2016	32.9371	33.7176	15866
908	YLLs (Years of Life Lost)	Russian Federation	Aortic aneurysm	High body-mass index	Male	2017	32.0381	33.2199	15650
909	YLLs (Years of Life Lost)	Russian Federation	Aortic aneurysm	High body-mass index	Male	2018	32.9167	34.6258	16308
910	YLLs (Years of Life Lost)	Russian Federation	Aortic aneurysm	High body-mass index	Male	2019	32.9116	35.096	16511
911	YLLs (Years of Life Lost)	Russian Federation	Aortic aneurysm	High body-mass index	Male	2020	32.542	35.1931	16503
912	YLLs (Years of Life Lost)	Russian Federation	Aortic aneurysm	High body-mass index	Male	2021	31.9181	34.971	16292
913	YLLs (Years of Life Lost)	Russian Federation	Aortic aneurysm	High body-mass index	Male	2022	33.476	37.2631	17364
914	YLLs (Years of Life Lost)	Russian Federation	Aortic aneurysm	High body-mass index	Male	2023	33.8081	38.1743	17729
915	YLLs (Years of Life Lost)	Russian Federation	Aortic aneurysm	High body-mass index	Male	2024	34.1402	39.1438	18109
916	YLLs (Years of Life Lost)	Russian Federation	Aortic aneurysm	High body-mass index	Male	2025	34.2533	39.9121	18390
917	YLLs (Years of Life Lost)	Russian Federation	Aortic aneurysm	High body-mass index	Male	2026	34.3664	40.6612	18663
918	YLLs (Years of Life Lost)	Russian Federation	Aortic aneurysm	High body-mass index	Male	2027	34.4795	41.3584	18920
919	YLLs (Years of Life Lost)	Russian Federation	Aortic aneurysm	High body-mass index	Male	2028	34.5926	42.0139	19166
920	YLLs (Years of Life Lost)	Russian Federation	Aortic aneurysm	High body-mass index	Male	2029	34.7058	42.6599	19412
921	YLLs (Years of Life Lost)	Russian Federation	Aortic aneurysm	High body-mass index	Male	2030	34.6213	43.0461	19546
922	YLLs (Years of Life Lost)	Russian Federation	Aortic aneurysm	High body-mass index	Male	2031	34.5369	43.3872	19668
923	YLLs (Years of Life Lost)	Russian Federation	Aortic aneurysm	High body-mass index	Male	2032	34.4525	43.6772	19777
924	YLLs (Years of Life Lost)	Russian Federation	Aortic aneurysm	High body-mass index	Male	2033	34.368	43.9242	19881
925	YLLs (Years of Life Lost)	Russian Federation	Aortic aneurysm	High body-mass index	Male	2034	34.2836	44.1414	19987
926	YLLs (Years of Life Lost)	Russian Federation	Aortic aneurysm	High body-mass index	Male	2035	34.0341	44.1147	19995
927	YLLs (Years of Life Lost)	Russian Federation	Aortic aneurysm	High body-mass index	Male	2036	33.7846	44.0475	19993
928	YLLs (Years of Life Lost)	Russian Federation	Aortic aneurysm	High body-mass index	Male	2037	33.5351	43.9498	19980
929	YLLs (Years of Life Lost)	Russian Federation	Aortic aneurysm	High body-mass index	Male	2038	33.2856	43.826	19965
930	YLLs (Years of Life Lost)	Russian Federation	Aortic aneurysm	High body-mass index	Male	2039	33.036	43.693	19957
931	YLLs (Years of Life Lost)	Russian Federation	Aortic aneurysm	High body-mass index	Male	2040	32.7865	43.5685	19951
932	YLLs (Years of Life Lost)	Russian Federation	Aortic aneurysm	High body-mass index	Female	1992	8.49299	10.2875	5514
933	YLLs (Years of Life Lost)	Russian Federation	Aortic aneurysm	High body-mass index	Female	1993	10.3114	12.4642	6692
934	YLLs (Years of Life Lost)	Russian Federation	Aortic aneurysm	High body-mass index	Female	1994	11.3628	13.7343	7376
935	YLLs (Years of Life Lost)	Russian Federation	Aortic aneurysm	High body-mass index	Female	1995	10.4581	12.6209	6783
936	YLLs (Years of Life Lost)	Russian Federation	Aortic aneurysm	High body-mass index	Female	1996	9.47682	11.4689	6176
937	YLLs (Years of Life Lost)	Russian Federation	Aortic aneurysm	High body-mass index	Female	1997	8.8121	10.7636	5813
938	YLLs (Years of Life Lost)	Russian Federation	Aortic aneurysm	High body-mass index	Female	1998	8.81614	10.7976	5850
939	YLLs (Years of Life Lost)	Russian Federation	Aortic aneurysm	High body-mass index	Female	1999	11.8746	14.6548	7963
940	YLLs (Years of Life Lost)	Russian Federation	Aortic aneurysm	High body-mass index	Female	2000	10.8462	13.3547	7277
941	YLLs (Years of Life Lost)	Russian Federation	Aortic aneurysm	High body-mass index	Female	2001	8.23991	9.92743	5425
942	YLLs (Years of Life Lost)	Russian Federation	Aortic aneurysm	High body-mass index	Female	2002	8.20163	9.86618	5406
943	YLLs (Years of Life Lost)	Russian Federation	Aortic aneurysm	High body-mass index	Female	2003	8.21302	9.96408	5473
944	YLLs (Years of Life Lost)	Russian Federation	Aortic aneurysm	High body-mass index	Female	2004	8.27551	10.0568	5539
945	YLLs (Years of Life Lost)	Russian Federation	Aortic aneurysm	High body-mass index	Female	2005	8.82698	10.759	5944
946	YLLs (Years of Life Lost)	Russian Federation	Aortic aneurysm	High body-mass index	Female	2006	8.69267	10.632	5893
947	YLLs (Years of Life Lost)	Russian Federation	Aortic aneurysm	High body-mass index	Female	2007	8.87134	10.937	6089
948	YLLs (Years of Life Lost)	Russian Federation	Aortic aneurysm	High body-mass index	Female	2008	9.37402	11.5746	6479
949	YLLs (Years of Life Lost)	Russian Federation	Aortic aneurysm	High body-mass index	Female	2009	9.91759	12.2154	6878
950	YLLs (Years of Life Lost)	Russian Federation	Aortic aneurysm	High body-mass index	Female	2010	10.177	12.5923	7135
951	YLLs (Years of Life Lost)	Russian Federation	Aortic aneurysm	High body-mass index	Female	2011	10.2729	12.813	7309
952	YLLs (Years of Life Lost)	Russian Federation	Aortic aneurysm	High body-mass index	Female	2012	10.271	12.9825	7457
953	YLLs (Years of Life Lost)	Russian Federation	Aortic aneurysm	High body-mass index	Female	2013	10.9004	13.8639	8012
954	YLLs (Years of Life Lost)	Russian Federation	Aortic aneurysm	High body-mass index	Female	2014	11.54	14.8739	8637
955	YLLs (Years of Life Lost)	Russian Federation	Aortic aneurysm	High body-mass index	Female	2015	11.8449	15.4811	9020
956	YLLs (Years of Life Lost)	Russian Federation	Aortic aneurysm	High body-mass index	Female	2016	12.191	16.1163	9405
957	YLLs (Years of Life Lost)	Russian Federation	Aortic aneurysm	High body-mass index	Female	2017	11.6713	15.7437	9188
958	YLLs (Years of Life Lost)	Russian Federation	Aortic aneurysm	High body-mass index	Female	2018	11.8431	16.1037	9387
959	YLLs (Years of Life Lost)	Russian Federation	Aortic aneurysm	High body-mass index	Female	2019	12.0168	16.5428	9625
960	YLLs (Years of Life Lost)	Russian Federation	Aortic aneurysm	High body-mass index	Female	2020	12.5016	17.3613	10065
961	YLLs (Years of Life Lost)	Russian Federation	Aortic aneurysm	High body-mass index	Female	2021	13.1251	18.492	10644
962	YLLs (Years of Life Lost)	Russian Federation	Aortic aneurysm	High body-mass index	Female	2022	12.7566	18.3104	10567
963	YLLs (Years of Life Lost)	Russian Federation	Aortic aneurysm	High body-mass index	Female	2023	12.9279	18.8599	10851
964	YLLs (Years of Life Lost)	Russian Federation	Aortic aneurysm	High body-mass index	Female	2024	13.0992	19.467	11162
965	YLLs (Years of Life Lost)	Russian Federation	Aortic aneurysm	High body-mass index	Female	2025	13.1347	19.8828	11360
966	YLLs (Years of Life Lost)	Russian Federation	Aortic aneurysm	High body-mass index	Female	2026	13.1701	20.2931	11555
967	YLLs (Years of Life Lost)	Russian Federation	Aortic aneurysm	High body-mass index	Female	2027	13.2055	20.6654	11732
968	YLLs (Years of Life Lost)	Russian Federation	Aortic aneurysm	High body-mass index	Female	2028	13.241	21.0166	11901
969	YLLs (Years of Life Lost)	Russian Federation	Aortic aneurysm	High body-mass index	Female	2029	13.2764	21.3721	12074
970	YLLs (Years of Life Lost)	Russian Federation	Aortic aneurysm	High body-mass index	Female	2030	13.1877	21.5036	12123
971	YLLs (Years of Life Lost)	Russian Federation	Aortic aneurysm	High body-mass index	Female	2031	13.0989	21.6269	12171
972	YLLs (Years of Life Lost)	Russian Federation	Aortic aneurysm	High body-mass index	Female	2032	13.0101	21.7357	12215
973	YLLs (Years of Life Lost)	Russian Federation	Aortic aneurysm	High body-mass index	Female	2033	12.9213	21.8535	12270
974	YLLs (Years of Life Lost)	Russian Federation	Aortic aneurysm	High body-mass index	Female	2034	12.8326	21.9962	12345
975	YLLs (Years of Life Lost)	Russian Federation	Aortic aneurysm	High body-mass index	Female	2035	12.6439	21.9486	12318
976	YLLs (Years of Life Lost)	Russian Federation	Aortic aneurysm	High body-mass index	Female	2036	12.4552	21.893	12289
977	YLLs (Years of Life Lost)	Russian Federation	Aortic aneurysm	High body-mass index	Female	2037	12.2665	21.8183	12249
978	YLLs (Years of Life Lost)	Russian Federation	Aortic aneurysm	High body-mass index	Female	2038	12.0777	21.7433	12212
979	YLLs (Years of Life Lost)	Russian Federation	Aortic aneurysm	High body-mass index	Female	2039	11.889	21.6869	12189
980	YLLs (Years of Life Lost)	Russian Federation	Aortic aneurysm	High body-mass index	Female	2040	11.7003	21.6409	12169
981	YLLs (Years of Life Lost)	Russian Federation	Aortic aneurysm	High body-mass index	Both	1992	11.5757	12.3707	11977
982	YLLs (Years of Life Lost)	Russian Federation	Aortic aneurysm	High body-mass index	Both	1993	14.3888	15.4839	15019
983	YLLs (Years of Life Lost)	Russian Federation	Aortic aneurysm	High body-mass index	Both	1994	16.2208	17.5402	17008
984	YLLs (Years of Life Lost)	Russian Federation	Aortic aneurysm	High body-mass index	Both	1995	14.8363	16.0567	15572
985	YLLs (Years of Life Lost)	Russian Federation	Aortic aneurysm	High body-mass index	Both	1996	13.6008	14.7576	14338
986	YLLs (Years of Life Lost)	Russian Federation	Aortic aneurysm	High body-mass index	Both	1997	12.6242	13.7953	13446
987	YLLs (Years of Life Lost)	Russian Federation	Aortic aneurysm	High body-mass index	Both	1998	12.6392	13.8052	13506
988	YLLs (Years of Life Lost)	Russian Federation	Aortic aneurysm	High body-mass index	Both	1999	16.0886	17.4767	17153
989	YLLs (Years of Life Lost)	Russian Federation	Aortic aneurysm	High body-mass index	Both	2000	15.5514	16.9489	16678
990	YLLs (Years of Life Lost)	Russian Federation	Aortic aneurysm	High body-mass index	Both	2001	12.9452	14.1503	13956
991	YLLs (Years of Life Lost)	Russian Federation	Aortic aneurysm	High body-mass index	Both	2002	13.0882	14.3881	14218
992	YLLs (Years of Life Lost)	Russian Federation	Aortic aneurysm	High body-mass index	Both	2003	13.2965	14.6987	14548
993	YLLs (Years of Life Lost)	Russian Federation	Aortic aneurysm	High body-mass index	Both	2004	13.4103	14.8378	14713
994	YLLs (Years of Life Lost)	Russian Federation	Aortic aneurysm	High body-mass index	Both	2005	14.6764	16.2655	16163
995	YLLs (Years of Life Lost)	Russian Federation	Aortic aneurysm	High body-mass index	Both	2006	14.2636	15.8487	15788
996	YLLs (Years of Life Lost)	Russian Federation	Aortic aneurysm	High body-mass index	Both	2007	14.6013	16.2834	16289
997	YLLs (Years of Life Lost)	Russian Federation	Aortic aneurysm	High body-mass index	Both	2008	15.7452	17.5513	17653
998	YLLs (Years of Life Lost)	Russian Federation	Aortic aneurysm	High body-mass index	Both	2009	16.2649	18.0945	18310
999	YLLs (Years of Life Lost)	Russian Federation	Aortic aneurysm	High body-mass index	Both	2010	17.1979	19.1343	19491
1000	YLLs (Years of Life Lost)	Russian Federation	Aortic aneurysm	High body-mass index	Both	2011	17.1089	19.1111	19610
1001	YLLs (Years of Life Lost)	Russian Federation	Aortic aneurysm	High body-mass index	Both	2012	17.433	19.6157	20286
1002	YLLs (Years of Life Lost)	Russian Federation	Aortic aneurysm	High body-mass index	Both	2013	18.1088	20.465	21315
1003	YLLs (Years of Life Lost)	Russian Federation	Aortic aneurysm	High body-mass index	Both	2014	19.6332	22.2976	23356
1004	YLLs (Years of Life Lost)	Russian Federation	Aortic aneurysm	High body-mass index	Both	2015	19.9185	22.8625	24047
1005	YLLs (Years of Life Lost)	Russian Federation	Aortic aneurysm	High body-mass index	Both	2016	20.6747	23.9734	25271
1006	YLLs (Years of Life Lost)	Russian Federation	Aortic aneurysm	High body-mass index	Both	2017	20.0396	23.5507	24839
1007	YLLs (Years of Life Lost)	Russian Federation	Aortic aneurysm	High body-mass index	Both	2018	20.5198	24.3812	25695
1008	YLLs (Years of Life Lost)	Russian Federation	Aortic aneurysm	High body-mass index	Both	2019	20.6339	24.8376	26136
1009	YLLs (Years of Life Lost)	Russian Federation	Aortic aneurysm	High body-mass index	Both	2020	20.7709	25.336	26569
1010	YLLs (Years of Life Lost)	Russian Federation	Aortic aneurysm	High body-mass index	Both	2021	20.939	25.8634	26936
1011	YLLs (Years of Life Lost)	Russian Federation	Aortic aneurysm	High body-mass index	Both	2022	21.3621	26.7772	27931
1012	YLLs (Years of Life Lost)	Russian Federation	Aortic aneurysm	High body-mass index	Both	2023	21.6149	27.4869	28580
1013	YLLs (Years of Life Lost)	Russian Federation	Aortic aneurysm	High body-mass index	Both	2024	21.8695	28.2537	29271
1014	YLLs (Years of Life Lost)	Russian Federation	Aortic aneurysm	High body-mass index	Both	2025	21.9575	28.8245	29750
1015	YLLs (Years of Life Lost)	Russian Federation	Aortic aneurysm	High body-mass index	Both	2026	22.0469	29.3837	30218
1016	YLLs (Years of Life Lost)	Russian Federation	Aortic aneurysm	High body-mass index	Both	2027	22.1339	29.8992	30652
1017	YLLs (Years of Life Lost)	Russian Federation	Aortic aneurysm	High body-mass index	Both	2028	22.2193	30.3849	31067
1018	YLLs (Years of Life Lost)	Russian Federation	Aortic aneurysm	High body-mass index	Both	2029	22.3056	30.8691	31486
1019	YLLs (Years of Life Lost)	Russian Federation	Aortic aneurysm	High body-mass index	Both	2030	22.2357	31.114	31669
1020	YLLs (Years of Life Lost)	Russian Federation	Aortic aneurysm	High body-mass index	Both	2031	22.1658	31.3349	31839
1021	YLLs (Years of Life Lost)	Russian Federation	Aortic aneurysm	High body-mass index	Both	2032	22.0953	31.5262	31992
1022	YLLs (Years of Life Lost)	Russian Federation	Aortic aneurysm	High body-mass index	Both	2033	22.0247	31.7044	32151
1023	YLLs (Years of Life Lost)	Russian Federation	Aortic aneurysm	High body-mass index	Both	2034	21.9548	31.8847	32332
1024	YLLs (Years of Life Lost)	Russian Federation	Aortic aneurysm	High body-mass index	Both	2035	21.7556	31.8511	32312
1025	YLLs (Years of Life Lost)	Russian Federation	Aortic aneurysm	High body-mass index	Both	2036	21.5565	31.7981	32282
1026	YLLs (Years of Life Lost)	Russian Federation	Aortic aneurysm	High body-mass index	Both	2037	21.3573	31.7209	32229
1027	YLLs (Years of Life Lost)	Russian Federation	Aortic aneurysm	High body-mass index	Both	2038	21.1574	31.633	32177
1028	YLLs (Years of Life Lost)	Russian Federation	Aortic aneurysm	High body-mass index	Both	2039	20.9573	31.5528	32146
1029	YLLs (Years of Life Lost)	Russian Federation	Aortic aneurysm	High body-mass index	Both	2040	20.7568	31.4829	32120
1030	YLLs (Years of Life Lost)	India	Aortic aneurysm	High body-mass index	Male	1992	0.527277	0.400278	800
1031	YLLs (Years of Life Lost)	India	Aortic aneurysm	High body-mass index	Male	1993	0.551894	0.420446	861
1032	YLLs (Years of Life Lost)	India	Aortic aneurysm	High body-mass index	Male	1994	0.582012	0.443884	931
1033	YLLs (Years of Life Lost)	India	Aortic aneurysm	High body-mass index	Male	1995	0.61806	0.470053	1009
1034	YLLs (Years of Life Lost)	India	Aortic aneurysm	High body-mass index	Male	1996	0.638893	0.488253	1072
1035	YLLs (Years of Life Lost)	India	Aortic aneurysm	High body-mass index	Male	1997	0.660532	0.507389	1139
1036	YLLs (Years of Life Lost)	India	Aortic aneurysm	High body-mass index	Male	1998	0.676045	0.523881	1202
1037	YLLs (Years of Life Lost)	India	Aortic aneurysm	High body-mass index	Male	1999	0.699781	0.546602	1282
1038	YLLs (Years of Life Lost)	India	Aortic aneurysm	High body-mass index	Male	2000	0.720007	0.566215	1358
1039	YLLs (Years of Life Lost)	India	Aortic aneurysm	High body-mass index	Male	2001	0.760764	0.599243	1470
1040	YLLs (Years of Life Lost)	India	Aortic aneurysm	High body-mass index	Male	2002	0.795405	0.629923	1581
1041	YLLs (Years of Life Lost)	India	Aortic aneurysm	High body-mass index	Male	2003	0.841687	0.668371	1717
1042	YLLs (Years of Life Lost)	India	Aortic aneurysm	High body-mass index	Male	2004	0.906497	0.718099	1889
1043	YLLs (Years of Life Lost)	India	Aortic aneurysm	High body-mass index	Male	2005	0.931645	0.743891	2005
1044	YLLs (Years of Life Lost)	India	Aortic aneurysm	High body-mass index	Male	2006	0.951759	0.7647	2113
1045	YLLs (Years of Life Lost)	India	Aortic aneurysm	High body-mass index	Male	2007	1.01483	0.816294	2313
1046	YLLs (Years of Life Lost)	India	Aortic aneurysm	High body-mass index	Male	2008	1.05461	0.852043	2476
1047	YLLs (Years of Life Lost)	India	Aortic aneurysm	High body-mass index	Male	2009	1.09763	0.891366	2657
1048	YLLs (Years of Life Lost)	India	Aortic aneurysm	High body-mass index	Male	2010	1.16488	0.946485	2894
1049	YLLs (Years of Life Lost)	India	Aortic aneurysm	High body-mass index	Male	2011	1.22118	0.993806	3116
1050	YLLs (Years of Life Lost)	India	Aortic aneurysm	High body-mass index	Male	2012	1.25651	1.02443	3293
1051	YLLs (Years of Life Lost)	India	Aortic aneurysm	High body-mass index	Male	2013	1.31806	1.07431	3539
1052	YLLs (Years of Life Lost)	India	Aortic aneurysm	High body-mass index	Male	2014	1.37534	1.11559	3764
1053	YLLs (Years of Life Lost)	India	Aortic aneurysm	High body-mass index	Male	2015	1.45659	1.18327	4088
1054	YLLs (Years of Life Lost)	India	Aortic aneurysm	High body-mass index	Male	2016	1.49361	1.22353	4328
1055	YLLs (Years of Life Lost)	India	Aortic aneurysm	High body-mass index	Male	2017	1.58507	1.31245	4752
1056	YLLs (Years of Life Lost)	India	Aortic aneurysm	High body-mass index	Male	2018	1.67034	1.39382	5164
1057	YLLs (Years of Life Lost)	India	Aortic aneurysm	High body-mass index	Male	2019	1.73659	1.45519	5515
1058	YLLs (Years of Life Lost)	India	Aortic aneurysm	High body-mass index	Male	2020	1.77308	1.49093	5773
1059	YLLs (Years of Life Lost)	India	Aortic aneurysm	High body-mass index	Male	2021	1.8014	1.51797	5994
1060	YLLs (Years of Life Lost)	India	Aortic aneurysm	High body-mass index	Male	2022	1.90543	1.59996	6484
1061	YLLs (Years of Life Lost)	India	Aortic aneurysm	High body-mass index	Male	2023	1.96844	1.65996	6870
1062	YLLs (Years of Life Lost)	India	Aortic aneurysm	High body-mass index	Male	2024	2.03145	1.72105	7275
1063	YLLs (Years of Life Lost)	India	Aortic aneurysm	High body-mass index	Male	2025	2.07414	1.76552	7620
1064	YLLs (Years of Life Lost)	India	Aortic aneurysm	High body-mass index	Male	2026	2.11684	1.81114	7976
1065	YLLs (Years of Life Lost)	India	Aortic aneurysm	High body-mass index	Male	2027	2.15953	1.85844	8343
1066	YLLs (Years of Life Lost)	India	Aortic aneurysm	High body-mass index	Male	2028	2.20222	1.90768	8722
1067	YLLs (Years of Life Lost)	India	Aortic aneurysm	High body-mass index	Male	2029	2.24492	1.95881	9115
1068	YLLs (Years of Life Lost)	India	Aortic aneurysm	High body-mass index	Male	2030	2.26247	1.98915	9415
1069	YLLs (Years of Life Lost)	India	Aortic aneurysm	High body-mass index	Male	2031	2.28002	2.02101	9725
1070	YLLs (Years of Life Lost)	India	Aortic aneurysm	High body-mass index	Male	2032	2.29757	2.05355	10042
1071	YLLs (Years of Life Lost)	India	Aortic aneurysm	High body-mass index	Male	2033	2.31511	2.08731	10369
1072	YLLs (Years of Life Lost)	India	Aortic aneurysm	High body-mass index	Male	2034	2.33266	2.12251	10707
1073	YLLs (Years of Life Lost)	India	Aortic aneurysm	High body-mass index	Male	2035	2.32358	2.13472	10930
1074	YLLs (Years of Life Lost)	India	Aortic aneurysm	High body-mass index	Male	2036	2.3145	2.14766	11155
1075	YLLs (Years of Life Lost)	India	Aortic aneurysm	High body-mass index	Male	2037	2.30542	2.16098	11380
1076	YLLs (Years of Life Lost)	India	Aortic aneurysm	High body-mass index	Male	2038	2.29634	2.17485	11608
1077	YLLs (Years of Life Lost)	India	Aortic aneurysm	High body-mass index	Male	2039	2.28725	2.18984	11842
1078	YLLs (Years of Life Lost)	India	Aortic aneurysm	High body-mass index	Male	2040	2.27817	2.20631	12079
1079	YLLs (Years of Life Lost)	India	Aortic aneurysm	High body-mass index	Female	1992	0.490028	0.36275	669
1080	YLLs (Years of Life Lost)	India	Aortic aneurysm	High body-mass index	Female	1993	0.504157	0.375536	711
1081	YLLs (Years of Life Lost)	India	Aortic aneurysm	High body-mass index	Female	1994	0.52923	0.394508	767
1082	YLLs (Years of Life Lost)	India	Aortic aneurysm	High body-mass index	Female	1995	0.562734	0.415826	830
1083	YLLs (Years of Life Lost)	India	Aortic aneurysm	High body-mass index	Female	1996	0.574445	0.428483	878
1084	YLLs (Years of Life Lost)	India	Aortic aneurysm	High body-mass index	Female	1997	0.579782	0.439621	925
1085	YLLs (Years of Life Lost)	India	Aortic aneurysm	High body-mass index	Female	1998	0.586199	0.448924	970
1086	YLLs (Years of Life Lost)	India	Aortic aneurysm	High body-mass index	Female	1999	0.603952	0.467288	1037
1087	YLLs (Years of Life Lost)	India	Aortic aneurysm	High body-mass index	Female	2000	0.608563	0.474584	1082
1088	YLLs (Years of Life Lost)	India	Aortic aneurysm	High body-mass index	Female	2001	0.626347	0.492639	1154
1089	YLLs (Years of Life Lost)	India	Aortic aneurysm	High body-mass index	Female	2002	0.649679	0.51444	1238
1090	YLLs (Years of Life Lost)	India	Aortic aneurysm	High body-mass index	Female	2003	0.680067	0.540009	1335
1091	YLLs (Years of Life Lost)	India	Aortic aneurysm	High body-mass index	Female	2004	0.720726	0.572465	1454
1092	YLLs (Years of Life Lost)	India	Aortic aneurysm	High body-mass index	Female	2005	0.73672	0.590094	1540
1093	YLLs (Years of Life Lost)	India	Aortic aneurysm	High body-mass index	Female	2006	0.760956	0.612377	1642
1094	YLLs (Years of Life Lost)	India	Aortic aneurysm	High body-mass index	Female	2007	0.797991	0.645114	1777
1095	YLLs (Years of Life Lost)	India	Aortic aneurysm	High body-mass index	Female	2008	0.826618	0.671844	1901
1096	YLLs (Years of Life Lost)	India	Aortic aneurysm	High body-mass index	Female	2009	0.858902	0.703603	2045
1097	YLLs (Years of Life Lost)	India	Aortic aneurysm	High body-mass index	Female	2010	0.883837	0.728606	2175
1098	YLLs (Years of Life Lost)	India	Aortic aneurysm	High body-mass index	Female	2011	0.924002	0.765813	2347
1099	YLLs (Years of Life Lost)	India	Aortic aneurysm	High body-mass index	Female	2012	0.956313	0.797585	2508
1100	YLLs (Years of Life Lost)	India	Aortic aneurysm	High body-mass index	Female	2013	0.9992	0.837168	2699
1101	YLLs (Years of Life Lost)	India	Aortic aneurysm	High body-mass index	Female	2014	1.03306	0.868777	2870
1102	YLLs (Years of Life Lost)	India	Aortic aneurysm	High body-mass index	Female	2015	1.08009	0.911422	3084
1103	YLLs (Years of Life Lost)	India	Aortic aneurysm	High body-mass index	Female	2016	1.13139	0.961101	3330
1104	YLLs (Years of Life Lost)	India	Aortic aneurysm	High body-mass index	Female	2017	1.21056	1.03766	3680
1105	YLLs (Years of Life Lost)	India	Aortic aneurysm	High body-mass index	Female	2018	1.2546	1.08703	3945
1106	YLLs (Years of Life Lost)	India	Aortic aneurysm	High body-mass index	Female	2019	1.28973	1.12386	4173
1107	YLLs (Years of Life Lost)	India	Aortic aneurysm	High body-mass index	Female	2020	1.28969	1.13113	4294
1108	YLLs (Years of Life Lost)	India	Aortic aneurysm	High body-mass index	Female	2021	1.28735	1.13751	4410
1109	YLLs (Years of Life Lost)	India	Aortic aneurysm	High body-mass index	Female	2022	1.38302	1.20898	4797
1110	YLLs (Years of Life Lost)	India	Aortic aneurysm	High body-mass index	Female	2023	1.42155	1.24947	5060
1111	YLLs (Years of Life Lost)	India	Aortic aneurysm	High body-mass index	Female	2024	1.46009	1.29126	5337
1112	YLLs (Years of Life Lost)	India	Aortic aneurysm	High body-mass index	Female	2025	1.486	1.3233	5580
1113	YLLs (Years of Life Lost)	India	Aortic aneurysm	High body-mass index	Female	2026	1.51192	1.3563	5831
1114	YLLs (Years of Life Lost)	India	Aortic aneurysm	High body-mass index	Female	2027	1.53784	1.39007	6088
1115	YLLs (Years of Life Lost)	India	Aortic aneurysm	High body-mass index	Female	2028	1.56375	1.42537	6354
1116	YLLs (Years of Life Lost)	India	Aortic aneurysm	High body-mass index	Female	2029	1.58967	1.46191	6629
1117	YLLs (Years of Life Lost)	India	Aortic aneurysm	High body-mass index	Female	2030	1.60009	1.48507	6846
1118	YLLs (Years of Life Lost)	India	Aortic aneurysm	High body-mass index	Female	2031	1.61051	1.50944	7071
1119	YLLs (Years of Life Lost)	India	Aortic aneurysm	High body-mass index	Female	2032	1.62093	1.5346	7303
1120	YLLs (Years of Life Lost)	India	Aortic aneurysm	High body-mass index	Female	2033	1.63135	1.56048	7542
1121	YLLs (Years of Life Lost)	India	Aortic aneurysm	High body-mass index	Female	2034	1.64177	1.58755	7790
1122	YLLs (Years of Life Lost)	India	Aortic aneurysm	High body-mass index	Female	2035	1.63588	1.59971	7966
1123	YLLs (Years of Life Lost)	India	Aortic aneurysm	High body-mass index	Female	2036	1.63	1.61264	8145
1124	YLLs (Years of Life Lost)	India	Aortic aneurysm	High body-mass index	Female	2037	1.62411	1.62657	8328
1125	YLLs (Years of Life Lost)	India	Aortic aneurysm	High body-mass index	Female	2038	1.61823	1.64137	8516
1126	YLLs (Years of Life Lost)	India	Aortic aneurysm	High body-mass index	Female	2039	1.61234	1.65743	8711
1127	YLLs (Years of Life Lost)	India	Aortic aneurysm	High body-mass index	Female	2040	1.60646	1.675	8911
1128	YLLs (Years of Life Lost)	India	Aortic aneurysm	High body-mass index	Both	1992	0.509765	0.382528	1470
1129	YLLs (Years of Life Lost)	India	Aortic aneurysm	High body-mass index	Both	1993	0.529263	0.399125	1573
1130	YLLs (Years of Life Lost)	India	Aortic aneurysm	High body-mass index	Both	1994	0.557028	0.419884	1697
1131	YLLs (Years of Life Lost)	India	Aortic aneurysm	High body-mass index	Both	1995	0.592027	0.444166	1840
1132	YLLs (Years of Life Lost)	India	Aortic aneurysm	High body-mass index	Both	1996	0.608241	0.459635	1951
1133	YLLs (Years of Life Lost)	India	Aortic aneurysm	High body-mass index	Both	1997	0.62157	0.474602	2064
1134	YLLs (Years of Life Lost)	India	Aortic aneurysm	High body-mass index	Both	1998	0.63236	0.487527	2172
1135	YLLs (Years of Life Lost)	India	Aortic aneurysm	High body-mass index	Both	1999	0.653136	0.508042	2319
1136	YLLs (Years of Life Lost)	India	Aortic aneurysm	High body-mass index	Both	2000	0.665447	0.521346	2439
1137	YLLs (Years of Life Lost)	India	Aortic aneurysm	High body-mass index	Both	2001	0.694469	0.54717	2624
1138	YLLs (Years of Life Lost)	India	Aortic aneurysm	High body-mass index	Both	2002	0.723487	0.573395	2819
1139	YLLs (Years of Life Lost)	India	Aortic aneurysm	High body-mass index	Both	2003	0.761807	0.605422	3052
1140	YLLs (Years of Life Lost)	India	Aortic aneurysm	High body-mass index	Both	2004	0.814655	0.646752	3344
1141	YLLs (Years of Life Lost)	India	Aortic aneurysm	High body-mass index	Both	2005	0.835475	0.668233	3545
1142	YLLs (Years of Life Lost)	India	Aortic aneurysm	High body-mass index	Both	2006	0.858274	0.689683	3755
1143	YLLs (Years of Life Lost)	India	Aortic aneurysm	High body-mass index	Both	2007	0.908086	0.731914	4090
1144	YLLs (Years of Life Lost)	India	Aortic aneurysm	High body-mass index	Both	2008	0.942336	0.763319	4378
1145	YLLs (Years of Life Lost)	India	Aortic aneurysm	High body-mass index	Both	2009	0.98002	0.79867	4702
1146	YLLs (Years of Life Lost)	India	Aortic aneurysm	High body-mass index	Both	2010	1.02541	0.838852	5069
1147	YLLs (Years of Life Lost)	India	Aortic aneurysm	High body-mass index	Both	2011	1.07338	0.881109	5463
1148	YLLs (Years of Life Lost)	India	Aortic aneurysm	High body-mass index	Both	2012	1.10679	0.912256	5801
1149	YLLs (Years of Life Lost)	India	Aortic aneurysm	High body-mass index	Both	2013	1.15824	0.957171	6239
1150	YLLs (Years of Life Lost)	India	Aortic aneurysm	High body-mass index	Both	2014	1.20248	0.993488	6634
1151	YLLs (Years of Life Lost)	India	Aortic aneurysm	High body-mass index	Both	2015	1.26583	1.04876	7172
1152	YLLs (Years of Life Lost)	India	Aortic aneurysm	High body-mass index	Both	2016	1.3107	1.09368	7658
1153	YLLs (Years of Life Lost)	India	Aortic aneurysm	High body-mass index	Both	2017	1.39669	1.17648	8432
1154	YLLs (Years of Life Lost)	India	Aortic aneurysm	High body-mass index	Both	2018	1.46052	1.24201	9109
1155	YLLs (Years of Life Lost)	India	Aortic aneurysm	High body-mass index	Both	2019	1.51067	1.29136	9689
1156	YLLs (Years of Life Lost)	India	Aortic aneurysm	High body-mass index	Both	2020	1.52775	1.31281	10067
1157	YLLs (Years of Life Lost)	India	Aortic aneurysm	High body-mass index	Both	2021	1.53935	1.32936	10403
1158	YLLs (Years of Life Lost)	India	Aortic aneurysm	High body-mass index	Both	2022	1.64103	1.40654	11281
1159	YLLs (Years of Life Lost)	India	Aortic aneurysm	High body-mass index	Both	2023	1.69164	1.45694	11930
1160	YLLs (Years of Life Lost)	India	Aortic aneurysm	High body-mass index	Both	2024	1.7423	1.50857	12612
1161	YLLs (Years of Life Lost)	India	Aortic aneurysm	High body-mass index	Both	2025	1.77651	1.54698	13200
1162	YLLs (Years of Life Lost)	India	Aortic aneurysm	High body-mass index	Both	2026	1.81072	1.58645	13807
1163	YLLs (Years of Life Lost)	India	Aortic aneurysm	High body-mass index	Both	2027	1.84492	1.62715	14431
1164	YLLs (Years of Life Lost)	India	Aortic aneurysm	High body-mass index	Both	2028	1.87912	1.66946	15075
1165	YLLs (Years of Life Lost)	India	Aortic aneurysm	High body-mass index	Both	2029	1.91333	1.71357	15744
1166	YLLs (Years of Life Lost)	India	Aortic aneurysm	High body-mass index	Both	2030	1.92734	1.74054	16262
1167	YLLs (Years of Life Lost)	India	Aortic aneurysm	High body-mass index	Both	2031	1.94135	1.76866	16796
1168	YLLs (Years of Life Lost)	India	Aortic aneurysm	High body-mass index	Both	2032	1.95536	1.7976	17345
1169	YLLs (Years of Life Lost)	India	Aortic aneurysm	High body-mass index	Both	2033	1.96939	1.82751	17911
1170	YLLs (Years of Life Lost)	India	Aortic aneurysm	High body-mass index	Both	2034	1.98344	1.85873	18497
1171	YLLs (Years of Life Lost)	India	Aortic aneurysm	High body-mass index	Both	2035	1.97615	1.87094	18896
1172	YLLs (Years of Life Lost)	India	Aortic aneurysm	High body-mass index	Both	2036	1.96884	1.88389	19300
1173	YLLs (Years of Life Lost)	India	Aortic aneurysm	High body-mass index	Both	2037	1.96151	1.89753	19708
1174	YLLs (Years of Life Lost)	India	Aortic aneurysm	High body-mass index	Both	2038	1.95417	1.91198	20125
1175	YLLs (Years of Life Lost)	India	Aortic aneurysm	High body-mass index	Both	2039	1.94683	1.92753	20554
1176	YLLs (Years of Life Lost)	India	Aortic aneurysm	High body-mass index	Both	2040	1.93949	1.94437	20989
1177	YLLs (Years of Life Lost)	China	Aortic aneurysm	High body-mass index	Male	1992	0.552399	0.481506	1584
1178	YLLs (Years of Life Lost)	China	Aortic aneurysm	High body-mass index	Male	1993	0.574505	0.500034	1694
1179	YLLs (Years of Life Lost)	China	Aortic aneurysm	High body-mass index	Male	1994	0.592415	0.514996	1792
1180	YLLs (Years of Life Lost)	China	Aortic aneurysm	High body-mass index	Male	1995	0.617617	0.537167	1915
1181	YLLs (Years of Life Lost)	China	Aortic aneurysm	High body-mass index	Male	1996	0.637541	0.556404	2028
1182	YLLs (Years of Life Lost)	China	Aortic aneurysm	High body-mass index	Male	1997	0.65526	0.574723	2138
1183	YLLs (Years of Life Lost)	China	Aortic aneurysm	High body-mass index	Male	1998	0.67245	0.593607	2250
1184	YLLs (Years of Life Lost)	China	Aortic aneurysm	High body-mass index	Male	1999	0.690761	0.614899	2370
1185	YLLs (Years of Life Lost)	China	Aortic aneurysm	High body-mass index	Male	2000	0.715966	0.642741	2514
1186	YLLs (Years of Life Lost)	China	Aortic aneurysm	High body-mass index	Male	2001	0.733639	0.665511	2638
1187	YLLs (Years of Life Lost)	China	Aortic aneurysm	High body-mass index	Male	2002	0.769166	0.706746	2837
1188	YLLs (Years of Life Lost)	China	Aortic aneurysm	High body-mass index	Male	2003	0.809983	0.752408	3058
1189	YLLs (Years of Life Lost)	China	Aortic aneurysm	High body-mass index	Male	2004	0.841504	0.791234	3256
1190	YLLs (Years of Life Lost)	China	Aortic aneurysm	High body-mass index	Male	2005	0.898073	0.856104	3567
1191	YLLs (Years of Life Lost)	China	Aortic aneurysm	High body-mass index	Male	2006	0.970032	0.938909	3961
1192	YLLs (Years of Life Lost)	China	Aortic aneurysm	High body-mass index	Male	2007	1.06857	1.0498	4486
1193	YLLs (Years of Life Lost)	China	Aortic aneurysm	High body-mass index	Male	2008	1.18873	1.18055	5115
1194	YLLs (Years of Life Lost)	China	Aortic aneurysm	High body-mass index	Male	2009	1.30021	1.29688	5706
1195	YLLs (Years of Life Lost)	China	Aortic aneurysm	High body-mass index	Male	2010	1.39825	1.40221	6274
1196	YLLs (Years of Life Lost)	China	Aortic aneurysm	High body-mass index	Male	2011	1.43679	1.45001	6604
1197	YLLs (Years of Life Lost)	China	Aortic aneurysm	High body-mass index	Male	2012	1.48122	1.50437	6975
1198	YLLs (Years of Life Lost)	China	Aortic aneurysm	High body-mass index	Male	2013	1.50697	1.53592	7247
1199	YLLs (Years of Life Lost)	China	Aortic aneurysm	High body-mass index	Male	2014	1.56909	1.60057	7679
1200	YLLs (Years of Life Lost)	China	Aortic aneurysm	High body-mass index	Male	2015	1.62337	1.66051	8087
1201	YLLs (Years of Life Lost)	China	Aortic aneurysm	High body-mass index	Male	2016	1.69778	1.74345	8596
1202	YLLs (Years of Life Lost)	China	Aortic aneurysm	High body-mass index	Male	2017	1.77715	1.83067	9116
1203	YLLs (Years of Life Lost)	China	Aortic aneurysm	High body-mass index	Male	2018	1.83156	1.89608	9519
1204	YLLs (Years of Life Lost)	China	Aortic aneurysm	High body-mass index	Male	2019	1.89551	1.97644	9990
1205	YLLs (Years of Life Lost)	China	Aortic aneurysm	High body-mass index	Male	2020	1.94624	2.04335	10386
1206	YLLs (Years of Life Lost)	China	Aortic aneurysm	High body-mass index	Male	2021	1.9952	2.11169	10782
1207	YLLs (Years of Life Lost)	China	Aortic aneurysm	High body-mass index	Male	2022	2.0963	2.23511	11771
1208	YLLs (Years of Life Lost)	China	Aortic aneurysm	High body-mass index	Male	2023	2.16475	2.32858	12308
1209	YLLs (Years of Life Lost)	China	Aortic aneurysm	High body-mass index	Male	2024	2.2332	2.42552	12856
1210	YLLs (Years of Life Lost)	China	Aortic aneurysm	High body-mass index	Male	2025	2.29102	2.51136	13339
1211	YLLs (Years of Life Lost)	China	Aortic aneurysm	High body-mass index	Male	2026	2.34884	2.59687	13816
1212	YLLs (Years of Life Lost)	China	Aortic aneurysm	High body-mass index	Male	2027	2.40666	2.68076	14283
1213	YLLs (Years of Life Lost)	China	Aortic aneurysm	High body-mass index	Male	2028	2.46448	2.76411	14745
1214	YLLs (Years of Life Lost)	China	Aortic aneurysm	High body-mass index	Male	2029	2.5223	2.84839	15207
1215	YLLs (Years of Life Lost)	China	Aortic aneurysm	High body-mass index	Male	2030	2.56356	2.91425	15565
1216	YLLs (Years of Life Lost)	China	Aortic aneurysm	High body-mass index	Male	2031	2.60482	2.97899	15911
1217	YLLs (Years of Life Lost)	China	Aortic aneurysm	High body-mass index	Male	2032	2.64608	3.04214	16243
1218	YLLs (Years of Life Lost)	China	Aortic aneurysm	High body-mass index	Male	2033	2.68735	3.10497	16566
1219	YLLs (Years of Life Lost)	China	Aortic aneurysm	High body-mass index	Male	2034	2.72861	3.16871	16886
1220	YLLs (Years of Life Lost)	China	Aortic aneurysm	High body-mass index	Male	2035	2.74978	3.20965	17079
1221	YLLs (Years of Life Lost)	China	Aortic aneurysm	High body-mass index	Male	2036	2.77095	3.24947	17263
1222	YLLs (Years of Life Lost)	China	Aortic aneurysm	High body-mass index	Male	2037	2.79212	3.28777	17439
1223	YLLs (Years of Life Lost)	China	Aortic aneurysm	High body-mass index	Male	2038	2.81328	3.32741	17619
1224	YLLs (Years of Life Lost)	China	Aortic aneurysm	High body-mass index	Male	2039	2.83445	3.36894	17806
1225	YLLs (Years of Life Lost)	China	Aortic aneurysm	High body-mass index	Male	2040	2.85562	3.40994	17995
1226	YLLs (Years of Life Lost)	China	Aortic aneurysm	High body-mass index	Female	1992	0.34762	0.293556	914
1227	YLLs (Years of Life Lost)	China	Aortic aneurysm	High body-mass index	Female	1993	0.357799	0.301302	966
1228	YLLs (Years of Life Lost)	China	Aortic aneurysm	High body-mass index	Female	1994	0.368736	0.310369	1022
1229	YLLs (Years of Life Lost)	China	Aortic aneurysm	High body-mass index	Female	1995	0.378165	0.318227	1074
1230	YLLs (Years of Life Lost)	China	Aortic aneurysm	High body-mass index	Female	1996	0.384986	0.325088	1123
1231	YLLs (Years of Life Lost)	China	Aortic aneurysm	High body-mass index	Female	1997	0.391258	0.331737	1172
1232	YLLs (Years of Life Lost)	China	Aortic aneurysm	High body-mass index	Female	1998	0.400516	0.341288	1232
1233	YLLs (Years of Life Lost)	China	Aortic aneurysm	High body-mass index	Female	1999	0.408757	0.351645	1295
1234	YLLs (Years of Life Lost)	China	Aortic aneurysm	High body-mass index	Female	2000	0.415201	0.360565	1352
1235	YLLs (Years of Life Lost)	China	Aortic aneurysm	High body-mass index	Female	2001	0.420705	0.369444	1408
1236	YLLs (Years of Life Lost)	China	Aortic aneurysm	High body-mass index	Female	2002	0.427356	0.380645	1473
1237	YLLs (Years of Life Lost)	China	Aortic aneurysm	High body-mass index	Female	2003	0.436642	0.394341	1549
1238	YLLs (Years of Life Lost)	China	Aortic aneurysm	High body-mass index	Female	2004	0.443323	0.406044	1619
1239	YLLs (Years of Life Lost)	China	Aortic aneurysm	High body-mass index	Female	2005	0.455633	0.423042	1712
1240	YLLs (Years of Life Lost)	China	Aortic aneurysm	High body-mass index	Female	2006	0.465946	0.440786	1810
1241	YLLs (Years of Life Lost)	China	Aortic aneurysm	High body-mass index	Female	2007	0.484496	0.466174	1943
1242	YLLs (Years of Life Lost)	China	Aortic aneurysm	High body-mass index	Female	2008	0.50986	0.495574	2099
1243	YLLs (Years of Life Lost)	China	Aortic aneurysm	High body-mass index	Female	2009	0.535935	0.525525	2266
1244	YLLs (Years of Life Lost)	China	Aortic aneurysm	High body-mass index	Female	2010	0.555545	0.549904	2418
1245	YLLs (Years of Life Lost)	China	Aortic aneurysm	High body-mass index	Female	2011	0.566866	0.567458	2547
1246	YLLs (Years of Life Lost)	China	Aortic aneurysm	High body-mass index	Female	2012	0.570465	0.57737	2645
1247	YLLs (Years of Life Lost)	China	Aortic aneurysm	High body-mass index	Female	2013	0.577744	0.590764	2760
1248	YLLs (Years of Life Lost)	China	Aortic aneurysm	High body-mass index	Female	2014	0.590342	0.61065	2905
1249	YLLs (Years of Life Lost)	China	Aortic aneurysm	High body-mass index	Female	2015	0.601834	0.630926	3049
1250	YLLs (Years of Life Lost)	China	Aortic aneurysm	High body-mass index	Female	2016	0.622788	0.664177	3250
1251	YLLs (Years of Life Lost)	China	Aortic aneurysm	High body-mass index	Female	2017	0.643264	0.698748	3452
1252	YLLs (Years of Life Lost)	China	Aortic aneurysm	High body-mass index	Female	2018	0.658591	0.729796	3632
1253	YLLs (Years of Life Lost)	China	Aortic aneurysm	High body-mass index	Female	2019	0.674492	0.763565	3822
1254	YLLs (Years of Life Lost)	China	Aortic aneurysm	High body-mass index	Female	2020	0.689954	0.796691	4006
1255	YLLs (Years of Life Lost)	China	Aortic aneurysm	High body-mass index	Female	2021	0.705958	0.832803	4203
1256	YLLs (Years of Life Lost)	China	Aortic aneurysm	High body-mass index	Female	2022	0.713721	0.832198	4399
1257	YLLs (Years of Life Lost)	China	Aortic aneurysm	High body-mass index	Female	2023	0.726478	0.863089	4586
1258	YLLs (Years of Life Lost)	China	Aortic aneurysm	High body-mass index	Female	2024	0.739235	0.895614	4779
1259	YLLs (Years of Life Lost)	China	Aortic aneurysm	High body-mass index	Female	2025	0.748207	0.924815	4952
1260	YLLs (Years of Life Lost)	China	Aortic aneurysm	High body-mass index	Female	2026	0.757179	0.953946	5123
1261	YLLs (Years of Life Lost)	China	Aortic aneurysm	High body-mass index	Female	2027	0.766152	0.982439	5290
1262	YLLs (Years of Life Lost)	China	Aortic aneurysm	High body-mass index	Female	2028	0.775124	1.01058	5454
1263	YLLs (Years of Life Lost)	China	Aortic aneurysm	High body-mass index	Female	2029	0.784096	1.03913	5618
1264	YLLs (Years of Life Lost)	China	Aortic aneurysm	High body-mass index	Female	2030	0.788935	1.06235	5751
1265	YLLs (Years of Life Lost)	China	Aortic aneurysm	High body-mass index	Female	2031	0.793774	1.08579	5883
1266	YLLs (Years of Life Lost)	China	Aortic aneurysm	High body-mass index	Female	2032	0.798613	1.10955	6015
1267	YLLs (Years of Life Lost)	China	Aortic aneurysm	High body-mass index	Female	2033	0.803452	1.13488	6153
1268	YLLs (Years of Life Lost)	China	Aortic aneurysm	High body-mass index	Female	2034	0.808291	1.16207	6298
1269	YLLs (Years of Life Lost)	China	Aortic aneurysm	High body-mass index	Female	2035	0.808836	1.18342	6409
1270	YLLs (Years of Life Lost)	China	Aortic aneurysm	High body-mass index	Female	2036	0.809382	1.2043	6516
1271	YLLs (Years of Life Lost)	China	Aortic aneurysm	High body-mass index	Female	2037	0.809927	1.22376	6615
1272	YLLs (Years of Life Lost)	China	Aortic aneurysm	High body-mass index	Female	2038	0.810473	1.24273	6710
1273	YLLs (Years of Life Lost)	China	Aortic aneurysm	High body-mass index	Female	2039	0.811019	1.26198	6805
1274	YLLs (Years of Life Lost)	China	Aortic aneurysm	High body-mass index	Female	2040	0.811564	1.2807	6898
1275	YLLs (Years of Life Lost)	China	Aortic aneurysm	High body-mass index	Both	1992	0.452753	0.390116	2498
1276	YLLs (Years of Life Lost)	China	Aortic aneurysm	High body-mass index	Both	1993	0.468958	0.403558	2661
1277	YLLs (Years of Life Lost)	China	Aortic aneurysm	High body-mass index	Both	1994	0.483226	0.415652	2815
1278	YLLs (Years of Life Lost)	China	Aortic aneurysm	High body-mass index	Both	1995	0.500526	0.430695	2989
1279	YLLs (Years of Life Lost)	China	Aortic aneurysm	High body-mass index	Both	1996	0.513855	0.443707	3150
1280	YLLs (Years of Life Lost)	China	Aortic aneurysm	High body-mass index	Both	1997	0.525807	0.456227	3309
1281	YLLs (Years of Life Lost)	China	Aortic aneurysm	High body-mass index	Both	1998	0.538931	0.470525	3482
1282	YLLs (Years of Life Lost)	China	Aortic aneurysm	High body-mass index	Both	1999	0.552015	0.486269	3665
1283	YLLs (Years of Life Lost)	China	Aortic aneurysm	High body-mass index	Both	2000	0.567489	0.504631	3866
1284	YLLs (Years of Life Lost)	China	Aortic aneurysm	High body-mass index	Both	2001	0.57879	0.520386	4046
1285	YLLs (Years of Life Lost)	China	Aortic aneurysm	High body-mass index	Both	2002	0.599505	0.546683	4310
1286	YLLs (Years of Life Lost)	China	Aortic aneurysm	High body-mass index	Both	2003	0.623712	0.57655	4608
1287	YLLs (Years of Life Lost)	China	Aortic aneurysm	High body-mass index	Both	2004	0.642589	0.601678	4875
1288	YLLs (Years of Life Lost)	China	Aortic aneurysm	High body-mass index	Both	2005	0.6765	0.642728	5279
1289	YLLs (Years of Life Lost)	China	Aortic aneurysm	High body-mass index	Both	2006	0.717006	0.693211	5771
1290	YLLs (Years of Life Lost)	China	Aortic aneurysm	High body-mass index	Both	2007	0.774814	0.761742	6430
1291	YLLs (Years of Life Lost)	China	Aortic aneurysm	High body-mass index	Both	2008	0.847537	0.841947	7214
1292	YLLs (Years of Life Lost)	China	Aortic aneurysm	High body-mass index	Both	2009	0.915911	0.915094	7972
1293	YLLs (Years of Life Lost)	China	Aortic aneurysm	High body-mass index	Both	2010	0.974035	0.979767	8692
1294	YLLs (Years of Life Lost)	China	Aortic aneurysm	High body-mass index	Both	2011	0.998751	1.01185	9150
1295	YLLs (Years of Life Lost)	China	Aortic aneurysm	High body-mass index	Both	2012	1.02242	1.04365	9620
1296	YLLs (Years of Life Lost)	China	Aortic aneurysm	High body-mass index	Both	2013	1.03859	1.06568	10007
1297	YLLs (Years of Life Lost)	China	Aortic aneurysm	High body-mass index	Both	2014	1.07614	1.10771	10584
1298	YLLs (Years of Life Lost)	China	Aortic aneurysm	High body-mass index	Both	2015	1.10903	1.14761	11135
1299	YLLs (Years of Life Lost)	China	Aortic aneurysm	High body-mass index	Both	2016	1.15675	1.20585	11846
1300	YLLs (Years of Life Lost)	China	Aortic aneurysm	High body-mass index	Both	2017	1.20715	1.26695	12568
1301	YLLs (Years of Life Lost)	China	Aortic aneurysm	High body-mass index	Both	2018	1.24257	1.31548	13151
1302	YLLs (Years of Life Lost)	China	Aortic aneurysm	High body-mass index	Both	2019	1.28274	1.37306	13813
1303	YLLs (Years of Life Lost)	China	Aortic aneurysm	High body-mass index	Both	2020	1.31613	1.42338	14392
1304	YLLs (Years of Life Lost)	China	Aortic aneurysm	High body-mass index	Both	2021	1.3491	1.47596	14985
1305	YLLs (Years of Life Lost)	China	Aortic aneurysm	High body-mass index	Both	2022	1.40135	1.53235	16170
1306	YLLs (Years of Life Lost)	China	Aortic aneurysm	High body-mass index	Both	2023	1.44154	1.59391	16894
1307	YLLs (Years of Life Lost)	China	Aortic aneurysm	High body-mass index	Both	2024	1.48181	1.658	17635
1308	YLLs (Years of Life Lost)	China	Aortic aneurysm	High body-mass index	Both	2025	1.51507	1.71488	18291
1309	YLLs (Years of Life Lost)	China	Aortic aneurysm	High body-mass index	Both	2026	1.54843	1.77156	18939
1310	YLLs (Years of Life Lost)	China	Aortic aneurysm	High body-mass index	Both	2027	1.58186	1.82711	19573
1311	YLLs (Years of Life Lost)	China	Aortic aneurysm	High body-mass index	Both	2028	1.61536	1.88224	20199
1312	YLLs (Years of Life Lost)	China	Aortic aneurysm	High body-mass index	Both	2029	1.649	1.93806	20825
1313	YLLs (Years of Life Lost)	China	Aortic aneurysm	High body-mass index	Both	2030	1.67248	1.98206	21316
1314	YLLs (Years of Life Lost)	China	Aortic aneurysm	High body-mass index	Both	2031	1.69615	2.02552	21793
1315	YLLs (Years of Life Lost)	China	Aortic aneurysm	High body-mass index	Both	2032	1.71992	2.0685	22258
1316	YLLs (Years of Life Lost)	China	Aortic aneurysm	High body-mass index	Both	2033	1.74375	2.11201	22719
1317	YLLs (Years of Life Lost)	China	Aortic aneurysm	High body-mass index	Both	2034	1.76776	2.15693	23184
1318	YLLs (Years of Life Lost)	China	Aortic aneurysm	High body-mass index	Both	2035	1.77976	2.18771	23489
1319	YLLs (Years of Life Lost)	China	Aortic aneurysm	High body-mass index	Both	2036	1.79195	2.21754	23779
1320	YLLs (Years of Life Lost)	China	Aortic aneurysm	High body-mass index	Both	2037	1.80419	2.2461	24055
1321	YLLs (Years of Life Lost)	China	Aortic aneurysm	High body-mass index	Both	2038	1.81645	2.27491	24329
1322	YLLs (Years of Life Lost)	China	Aortic aneurysm	High body-mass index	Both	2039	1.82883	2.3049	24611
1323	YLLs (Years of Life Lost)	China	Aortic aneurysm	High body-mass index	Both	2040	1.84135	2.33454	24894
1324	YLLs (Years of Life Lost)	South Africa	Aortic aneurysm	High body-mass index	Male	1992	13.5513	9.24232	732
1325	YLLs (Years of Life Lost)	South Africa	Aortic aneurysm	High body-mass index	Male	1993	13.4134	9.10601	742
1326	YLLs (Years of Life Lost)	South Africa	Aortic aneurysm	High body-mass index	Male	1994	14.0522	9.50971	797
1327	YLLs (Years of Life Lost)	South Africa	Aortic aneurysm	High body-mass index	Male	1995	14.95	10.066	867
1328	YLLs (Years of Life Lost)	South Africa	Aortic aneurysm	High body-mass index	Male	1996	15.9542	10.5822	936
1329	YLLs (Years of Life Lost)	South Africa	Aortic aneurysm	High body-mass index	Male	1997	17.5979	11.6261	1055
1330	YLLs (Years of Life Lost)	South Africa	Aortic aneurysm	High body-mass index	Male	1998	17.6084	11.6061	1079
1331	YLLs (Years of Life Lost)	South Africa	Aortic aneurysm	High body-mass index	Male	1999	17.188	11.3042	1076
1332	YLLs (Years of Life Lost)	South Africa	Aortic aneurysm	High body-mass index	Male	2000	17.1667	11.346	1105
1333	YLLs (Years of Life Lost)	South Africa	Aortic aneurysm	High body-mass index	Male	2001	16.785	11.1223	1107
1334	YLLs (Years of Life Lost)	South Africa	Aortic aneurysm	High body-mass index	Male	2002	16.7005	11.1532	1133
1335	YLLs (Years of Life Lost)	South Africa	Aortic aneurysm	High body-mass index	Male	2003	16.6543	11.1928	1159
1336	YLLs (Years of Life Lost)	South Africa	Aortic aneurysm	High body-mass index	Male	2004	16.245	10.9961	1160
1337	YLLs (Years of Life Lost)	South Africa	Aortic aneurysm	High body-mass index	Male	2005	16.0024	10.9017	1172
1338	YLLs (Years of Life Lost)	South Africa	Aortic aneurysm	High body-mass index	Male	2006	15.7975	10.7997	1184
1339	YLLs (Years of Life Lost)	South Africa	Aortic aneurysm	High body-mass index	Male	2007	15.4622	10.5776	1184
1340	YLLs (Years of Life Lost)	South Africa	Aortic aneurysm	High body-mass index	Male	2008	15.2014	10.3983	1190
1341	YLLs (Years of Life Lost)	South Africa	Aortic aneurysm	High body-mass index	Male	2009	14.6872	10.0208	1174
1342	YLLs (Years of Life Lost)	South Africa	Aortic aneurysm	High body-mass index	Male	2010	14.1978	9.65027	1159
1343	YLLs (Years of Life Lost)	South Africa	Aortic aneurysm	High body-mass index	Male	2011	13.6081	9.22222	1137
1344	YLLs (Years of Life Lost)	South Africa	Aortic aneurysm	High body-mass index	Male	2012	13.2703	8.97601	1137
1345	YLLs (Years of Life Lost)	South Africa	Aortic aneurysm	High body-mass index	Male	2013	12.9223	8.75067	1139
1346	YLLs (Years of Life Lost)	South Africa	Aortic aneurysm	High body-mass index	Male	2014	12.6911	8.61054	1151
1347	YLLs (Years of Life Lost)	South Africa	Aortic aneurysm	High body-mass index	Male	2015	12.6805	8.6263	1183
1348	YLLs (Years of Life Lost)	South Africa	Aortic aneurysm	High body-mass index	Male	2016	12.5724	8.60346	1209
1349	YLLs (Years of Life Lost)	South Africa	Aortic aneurysm	High body-mass index	Male	2017	12.4287	8.5518	1230
1350	YLLs (Years of Life Lost)	South Africa	Aortic aneurysm	High body-mass index	Male	2018	12.6933	8.82672	1298
1351	YLLs (Years of Life Lost)	South Africa	Aortic aneurysm	High body-mass index	Male	2019	12.73	8.99623	1351
1352	YLLs (Years of Life Lost)	South Africa	Aortic aneurysm	High body-mass index	Male	2020	13.0519	9.32597	1425
1353	YLLs (Years of Life Lost)	South Africa	Aortic aneurysm	High body-mass index	Male	2021	13.4645	9.63118	1490
1354	YLLs (Years of Life Lost)	South Africa	Aortic aneurysm	High body-mass index	Male	2022	12.9425	9.62302	1528
1355	YLLs (Years of Life Lost)	South Africa	Aortic aneurysm	High body-mass index	Male	2023	12.9615	9.76639	1577
1356	YLLs (Years of Life Lost)	South Africa	Aortic aneurysm	High body-mass index	Male	2024	12.9804	9.92966	1629
1357	YLLs (Years of Life Lost)	South Africa	Aortic aneurysm	High body-mass index	Male	2025	12.9931	10.0856	1680
1358	YLLs (Years of Life Lost)	South Africa	Aortic aneurysm	High body-mass index	Male	2026	13.0057	10.2377	1731
1359	YLLs (Years of Life Lost)	South Africa	Aortic aneurysm	High body-mass index	Male	2027	13.0184	10.389	1783
1360	YLLs (Years of Life Lost)	South Africa	Aortic aneurysm	High body-mass index	Male	2028	13.031	10.5346	1835
1361	YLLs (Years of Life Lost)	South Africa	Aortic aneurysm	High body-mass index	Male	2029	13.0436	10.6879	1889
1362	YLLs (Years of Life Lost)	South Africa	Aortic aneurysm	High body-mass index	Male	2030	13.0457	10.8365	1943
1363	YLLs (Years of Life Lost)	South Africa	Aortic aneurysm	High body-mass index	Male	2031	13.0478	10.9792	1997
1364	YLLs (Years of Life Lost)	South Africa	Aortic aneurysm	High body-mass index	Male	2032	13.0499	11.1208	2052
1365	YLLs (Years of Life Lost)	South Africa	Aortic aneurysm	High body-mass index	Male	2033	13.0519	11.2668	2109
1366	YLLs (Years of Life Lost)	South Africa	Aortic aneurysm	High body-mass index	Male	2034	13.054	11.4121	2167
1367	YLLs (Years of Life Lost)	South Africa	Aortic aneurysm	High body-mass index	Male	2035	13.0465	11.5564	2226
1368	YLLs (Years of Life Lost)	South Africa	Aortic aneurysm	High body-mass index	Male	2036	13.0391	11.6997	2286
1369	YLLs (Years of Life Lost)	South Africa	Aortic aneurysm	High body-mass index	Male	2037	13.0316	11.8372	2346
1370	YLLs (Years of Life Lost)	South Africa	Aortic aneurysm	High body-mass index	Male	2038	13.0242	11.971	2407
1371	YLLs (Years of Life Lost)	South Africa	Aortic aneurysm	High body-mass index	Male	2039	13.0167	12.1067	2470
1372	YLLs (Years of Life Lost)	South Africa	Aortic aneurysm	High body-mass index	Male	2040	13.0092	12.2445	2534
1373	YLLs (Years of Life Lost)	South Africa	Aortic aneurysm	High body-mass index	Female	1992	8.83602	7.32522	653
1374	YLLs (Years of Life Lost)	South Africa	Aortic aneurysm	High body-mass index	Female	1993	8.46315	6.94442	640
1375	YLLs (Years of Life Lost)	South Africa	Aortic aneurysm	High body-mass index	Female	1994	8.8627	7.24455	690
1376	YLLs (Years of Life Lost)	South Africa	Aortic aneurysm	High body-mass index	Female	1995	8.50001	6.88079	677
1377	YLLs (Years of Life Lost)	South Africa	Aortic aneurysm	High body-mass index	Female	1996	8.61723	6.83982	695
1378	YLLs (Years of Life Lost)	South Africa	Aortic aneurysm	High body-mass index	Female	1997	9.42667	7.47937	784
1379	YLLs (Years of Life Lost)	South Africa	Aortic aneurysm	High body-mass index	Female	1998	9.27653	7.32632	791
1380	YLLs (Years of Life Lost)	South Africa	Aortic aneurysm	High body-mass index	Female	1999	9.29429	7.3393	815
1381	YLLs (Years of Life Lost)	South Africa	Aortic aneurysm	High body-mass index	Female	2000	9.5927	7.66068	873
1382	YLLs (Years of Life Lost)	South Africa	Aortic aneurysm	High body-mass index	Female	2001	9.29303	7.46861	871
1383	YLLs (Years of Life Lost)	South Africa	Aortic aneurysm	High body-mass index	Female	2002	9.17119	7.45466	887
1384	YLLs (Years of Life Lost)	South Africa	Aortic aneurysm	High body-mass index	Female	2003	9.05994	7.46755	904
1385	YLLs (Years of Life Lost)	South Africa	Aortic aneurysm	High body-mass index	Female	2004	8.85837	7.36183	905
1386	YLLs (Years of Life Lost)	South Africa	Aortic aneurysm	High body-mass index	Female	2005	8.5967	7.17415	895
1387	YLLs (Years of Life Lost)	South Africa	Aortic aneurysm	High body-mass index	Female	2006	8.38051	7.0128	888
1388	YLLs (Years of Life Lost)	South Africa	Aortic aneurysm	High body-mass index	Female	2007	8.03893	6.73929	867
1389	YLLs (Years of Life Lost)	South Africa	Aortic aneurysm	High body-mass index	Female	2008	7.94584	6.68568	875
1390	YLLs (Years of Life Lost)	South Africa	Aortic aneurysm	High body-mass index	Female	2009	7.81126	6.59342	879
1391	YLLs (Years of Life Lost)	South Africa	Aortic aneurysm	High body-mass index	Female	2010	7.66975	6.49352	883
1392	YLLs (Years of Life Lost)	South Africa	Aortic aneurysm	High body-mass index	Female	2011	7.41072	6.29258	874
1393	YLLs (Years of Life Lost)	South Africa	Aortic aneurysm	High body-mass index	Female	2012	7.19371	6.11864	869
1394	YLLs (Years of Life Lost)	South Africa	Aortic aneurysm	High body-mass index	Female	2013	7.02822	5.98734	870
1395	YLLs (Years of Life Lost)	South Africa	Aortic aneurysm	High body-mass index	Female	2014	7.08954	6.04863	899
1396	YLLs (Years of Life Lost)	South Africa	Aortic aneurysm	High body-mass index	Female	2015	7.07397	6.03621	917
1397	YLLs (Years of Life Lost)	South Africa	Aortic aneurysm	High body-mass index	Female	2016	7.0874	6.07127	942
1398	YLLs (Years of Life Lost)	South Africa	Aortic aneurysm	High body-mass index	Female	2017	7.00345	6.03705	956
1399	YLLs (Years of Life Lost)	South Africa	Aortic aneurysm	High body-mass index	Female	2018	7.14653	6.21093	1003
1400	YLLs (Years of Life Lost)	South Africa	Aortic aneurysm	High body-mass index	Female	2019	7.13385	6.2663	1031
1401	YLLs (Years of Life Lost)	South Africa	Aortic aneurysm	High body-mass index	Female	2020	7.52896	6.64016	1110
1402	YLLs (Years of Life Lost)	South Africa	Aortic aneurysm	High body-mass index	Female	2021	7.59594	6.7194	1137
1403	YLLs (Years of Life Lost)	South Africa	Aortic aneurysm	High body-mass index	Female	2022	7.53616	6.94109	1213
1404	YLLs (Years of Life Lost)	South Africa	Aortic aneurysm	High body-mass index	Female	2023	7.61871	7.08923	1259
1405	YLLs (Years of Life Lost)	South Africa	Aortic aneurysm	High body-mass index	Female	2024	7.70127	7.25488	1308
1406	YLLs (Years of Life Lost)	South Africa	Aortic aneurysm	High body-mass index	Female	2025	7.76626	7.40767	1355
1407	YLLs (Years of Life Lost)	South Africa	Aortic aneurysm	High body-mass index	Female	2026	7.83125	7.56698	1404
1408	YLLs (Years of Life Lost)	South Africa	Aortic aneurysm	High body-mass index	Female	2027	7.89625	7.72445	1454
1409	YLLs (Years of Life Lost)	South Africa	Aortic aneurysm	High body-mass index	Female	2028	7.96124	7.88042	1505
1410	YLLs (Years of Life Lost)	South Africa	Aortic aneurysm	High body-mass index	Female	2029	8.02623	8.04714	1559
1411	YLLs (Years of Life Lost)	South Africa	Aortic aneurysm	High body-mass index	Female	2030	8.07828	8.20806	1613
1412	YLLs (Years of Life Lost)	South Africa	Aortic aneurysm	High body-mass index	Female	2031	8.13034	8.3676	1668
1413	YLLs (Years of Life Lost)	South Africa	Aortic aneurysm	High body-mass index	Female	2032	8.18239	8.53025	1725
1414	YLLs (Years of Life Lost)	South Africa	Aortic aneurysm	High body-mass index	Female	2033	8.23444	8.69062	1783
1415	YLLs (Years of Life Lost)	South Africa	Aortic aneurysm	High body-mass index	Female	2034	8.2865	8.85863	1844
1416	YLLs (Years of Life Lost)	South Africa	Aortic aneurysm	High body-mass index	Female	2035	8.31997	9.01034	1903
1417	YLLs (Years of Life Lost)	South Africa	Aortic aneurysm	High body-mass index	Female	2036	8.35345	9.16541	1964
1418	YLLs (Years of Life Lost)	South Africa	Aortic aneurysm	High body-mass index	Female	2037	8.38692	9.31965	2026
1419	YLLs (Years of Life Lost)	South Africa	Aortic aneurysm	High body-mass index	Female	2038	8.4204	9.47078	2089
1420	YLLs (Years of Life Lost)	South Africa	Aortic aneurysm	High body-mass index	Female	2039	8.45387	9.61903	2153
1421	YLLs (Years of Life Lost)	South Africa	Aortic aneurysm	High body-mass index	Female	2040	8.48735	9.77272	2219
1422	YLLs (Years of Life Lost)	South Africa	Aortic aneurysm	High body-mass index	Both	1992	10.7865	8.22715	1385
1423	YLLs (Years of Life Lost)	South Africa	Aortic aneurysm	High body-mass index	Both	1993	10.5151	7.95877	1382
1424	YLLs (Years of Life Lost)	South Africa	Aortic aneurysm	High body-mass index	Both	1994	11.0086	8.3048	1487
1425	YLLs (Years of Life Lost)	South Africa	Aortic aneurysm	High body-mass index	Both	1995	11.176	8.36219	1543
1426	YLLs (Years of Life Lost)	South Africa	Aortic aneurysm	High body-mass index	Both	1996	11.654	8.58669	1632
1427	YLLs (Years of Life Lost)	South Africa	Aortic aneurysm	High body-mass index	Both	1997	12.7919	9.40349	1839
1428	YLLs (Years of Life Lost)	South Africa	Aortic aneurysm	High body-mass index	Both	1998	12.6992	9.30148	1869
1429	YLLs (Years of Life Lost)	South Africa	Aortic aneurysm	High body-mass index	Both	1999	12.5344	9.16929	1891
1430	YLLs (Years of Life Lost)	South Africa	Aortic aneurysm	High body-mass index	Both	2000	12.6937	9.35891	1978
1431	YLLs (Years of Life Lost)	South Africa	Aortic aneurysm	High body-mass index	Both	2001	12.3507	9.151	1978
1432	YLLs (Years of Life Lost)	South Africa	Aortic aneurysm	High body-mass index	Both	2002	12.2342	9.15805	2020
1433	YLLs (Years of Life Lost)	South Africa	Aortic aneurysm	High body-mass index	Both	2003	12.1323	9.18497	2063
1434	YLLs (Years of Life Lost)	South Africa	Aortic aneurysm	High body-mass index	Both	2004	11.8409	9.0446	2066
1435	YLLs (Years of Life Lost)	South Africa	Aortic aneurysm	High body-mass index	Both	2005	11.5896	8.89952	2067
1436	YLLs (Years of Life Lost)	South Africa	Aortic aneurysm	High body-mass index	Both	2006	11.3785	8.77005	2072
1437	YLLs (Years of Life Lost)	South Africa	Aortic aneurysm	High body-mass index	Both	2007	11.042	8.52512	2051
1438	YLLs (Years of Life Lost)	South Africa	Aortic aneurysm	High body-mass index	Both	2008	10.8832	8.41761	2065
1439	YLLs (Years of Life Lost)	South Africa	Aortic aneurysm	High body-mass index	Both	2009	10.5946	8.19657	2053
1440	YLLs (Years of Life Lost)	South Africa	Aortic aneurysm	High body-mass index	Both	2010	10.3152	7.97011	2041
1441	YLLs (Years of Life Lost)	South Africa	Aortic aneurysm	High body-mass index	Both	2011	9.91828	7.67022	2011
1442	YLLs (Years of Life Lost)	South Africa	Aortic aneurysm	High body-mass index	Both	2012	9.64998	7.46941	2007
1443	YLLs (Years of Life Lost)	South Africa	Aortic aneurysm	High body-mass index	Both	2013	9.4116	7.29304	2009
1444	YLLs (Years of Life Lost)	South Africa	Aortic aneurysm	High body-mass index	Both	2014	9.35683	7.25819	2049
1445	YLLs (Years of Life Lost)	South Africa	Aortic aneurysm	High body-mass index	Both	2015	9.35087	7.26505	2100
1446	YLLs (Years of Life Lost)	South Africa	Aortic aneurysm	High body-mass index	Both	2016	9.31796	7.27471	2151
1447	YLLs (Years of Life Lost)	South Africa	Aortic aneurysm	High body-mass index	Both	2017	9.20622	7.23399	2186
1448	YLLs (Years of Life Lost)	South Africa	Aortic aneurysm	High body-mass index	Both	2018	9.39886	7.45763	2301
1449	YLLs (Years of Life Lost)	South Africa	Aortic aneurysm	High body-mass index	Both	2019	9.41368	7.569	2382
1450	YLLs (Years of Life Lost)	South Africa	Aortic aneurysm	High body-mass index	Both	2020	9.78659	7.92277	2535
1451	YLLs (Years of Life Lost)	South Africa	Aortic aneurysm	High body-mass index	Both	2021	9.98407	8.11318	2628
1452	YLLs (Years of Life Lost)	South Africa	Aortic aneurysm	High body-mass index	Both	2022	9.7457	8.21784	2741
1453	YLLs (Years of Life Lost)	South Africa	Aortic aneurysm	High body-mass index	Both	2023	9.80718	8.36711	2837
1454	YLLs (Years of Life Lost)	South Africa	Aortic aneurysm	High body-mass index	Both	2024	9.86907	8.5263	2936
1455	YLLs (Years of Life Lost)	South Africa	Aortic aneurysm	High body-mass index	Both	2025	9.91787	8.68404	3035
1456	YLLs (Years of Life Lost)	South Africa	Aortic aneurysm	High body-mass index	Both	2026	9.96656	8.84036	3135
1457	YLLs (Years of Life Lost)	South Africa	Aortic aneurysm	High body-mass index	Both	2027	10.0148	8.99524	3237
1458	YLLs (Years of Life Lost)	South Africa	Aortic aneurysm	High body-mass index	Both	2028	10.0631	9.14921	3341
1459	YLLs (Years of Life Lost)	South Africa	Aortic aneurysm	High body-mass index	Both	2029	10.1117	9.30697	3448
1460	YLLs (Years of Life Lost)	South Africa	Aortic aneurysm	High body-mass index	Both	2030	10.1501	9.45942	3555
1461	YLLs (Years of Life Lost)	South Africa	Aortic aneurysm	High body-mass index	Both	2031	10.1888	9.61362	3665
1462	YLLs (Years of Life Lost)	South Africa	Aortic aneurysm	High body-mass index	Both	2032	10.2276	9.76623	3777
1463	YLLs (Years of Life Lost)	South Africa	Aortic aneurysm	High body-mass index	Both	2033	10.2669	9.91967	3892
1464	YLLs (Years of Life Lost)	South Africa	Aortic aneurysm	High body-mass index	Both	2034	10.3067	10.0767	4011
1465	YLLs (Years of Life Lost)	South Africa	Aortic aneurysm	High body-mass index	Both	2035	10.3335	10.2273	4130
1466	YLLs (Years of Life Lost)	South Africa	Aortic aneurysm	High body-mass index	Both	2036	10.3605	10.3741	4250
1467	YLLs (Years of Life Lost)	South Africa	Aortic aneurysm	High body-mass index	Both	2037	10.3877	10.5179	4371
1468	YLLs (Years of Life Lost)	South Africa	Aortic aneurysm	High body-mass index	Both	2038	10.4153	10.6631	4496
1469	YLLs (Years of Life Lost)	South Africa	Aortic aneurysm	High body-mass index	Both	2039	10.4433	10.8053	4623
1470	YLLs (Years of Life Lost)	South Africa	Aortic aneurysm	High body-mass index	Both	2040	10.4715	10.9513	4753
1471	DALYs (Disability-Adjusted Life Years)	Brazil	Aortic aneurysm	High body-mass index	Male	1992	15.6974	12.4176	4273
1472	DALYs (Disability-Adjusted Life Years)	Brazil	Aortic aneurysm	High body-mass index	Male	1993	16.7073	13.2216	4670
1473	DALYs (Disability-Adjusted Life Years)	Brazil	Aortic aneurysm	High body-mass index	Male	1994	17.2962	13.7293	4975
1474	DALYs (Disability-Adjusted Life Years)	Brazil	Aortic aneurysm	High body-mass index	Male	1995	17.6056	14.0165	5209
1475	DALYs (Disability-Adjusted Life Years)	Brazil	Aortic aneurysm	High body-mass index	Male	1996	18.3944	14.6896	5597
1476	DALYs (Disability-Adjusted Life Years)	Brazil	Aortic aneurysm	High body-mass index	Male	1997	18.6603	14.9741	5849
1477	DALYs (Disability-Adjusted Life Years)	Brazil	Aortic aneurysm	High body-mass index	Male	1998	19.2317	15.513	6212
1478	DALYs (Disability-Adjusted Life Years)	Brazil	Aortic aneurysm	High body-mass index	Male	1999	20.1542	16.3001	6692
1479	DALYs (Disability-Adjusted Life Years)	Brazil	Aortic aneurysm	High body-mass index	Male	2000	20.6606	16.7634	7058
1480	DALYs (Disability-Adjusted Life Years)	Brazil	Aortic aneurysm	High body-mass index	Male	2001	20.7255	16.8917	7296
1481	DALYs (Disability-Adjusted Life Years)	Brazil	Aortic aneurysm	High body-mass index	Male	2002	20.8866	17.0761	7568
1482	DALYs (Disability-Adjusted Life Years)	Brazil	Aortic aneurysm	High body-mass index	Male	2003	21.2784	17.5021	7960
1483	DALYs (Disability-Adjusted Life Years)	Brazil	Aortic aneurysm	High body-mass index	Male	2004	21.5921	17.8502	8331
1484	DALYs (Disability-Adjusted Life Years)	Brazil	Aortic aneurysm	High body-mass index	Male	2005	21.1916	17.5898	8425
1485	DALYs (Disability-Adjusted Life Years)	Brazil	Aortic aneurysm	High body-mass index	Male	2006	21.0648	17.6054	8653
1486	DALYs (Disability-Adjusted Life Years)	Brazil	Aortic aneurysm	High body-mass index	Male	2007	21.0941	17.7195	8933
1487	DALYs (Disability-Adjusted Life Years)	Brazil	Aortic aneurysm	High body-mass index	Male	2008	21.4142	18.1197	9364
1488	DALYs (Disability-Adjusted Life Years)	Brazil	Aortic aneurysm	High body-mass index	Male	2009	21.2633	18.1744	9621
1489	DALYs (Disability-Adjusted Life Years)	Brazil	Aortic aneurysm	High body-mass index	Male	2010	21.2278	18.2981	9914
1490	DALYs (Disability-Adjusted Life Years)	Brazil	Aortic aneurysm	High body-mass index	Male	2011	21.5885	18.8257	10430
1491	DALYs (Disability-Adjusted Life Years)	Brazil	Aortic aneurysm	High body-mass index	Male	2012	21.2703	18.6925	10580
1492	DALYs (Disability-Adjusted Life Years)	Brazil	Aortic aneurysm	High body-mass index	Male	2013	21.183	18.812	10867
1493	DALYs (Disability-Adjusted Life Years)	Brazil	Aortic aneurysm	High body-mass index	Male	2014	20.9235	18.7747	11058
1494	DALYs (Disability-Adjusted Life Years)	Brazil	Aortic aneurysm	High body-mass index	Male	2015	20.7096	18.7675	11260
1495	DALYs (Disability-Adjusted Life Years)	Brazil	Aortic aneurysm	High body-mass index	Male	2016	21.3521	19.5809	11957
1496	DALYs (Disability-Adjusted Life Years)	Brazil	Aortic aneurysm	High body-mass index	Male	2017	20.8646	19.4022	12054
1497	DALYs (Disability-Adjusted Life Years)	Brazil	Aortic aneurysm	High body-mass index	Male	2018	20.778	19.5604	12363
1498	DALYs (Disability-Adjusted Life Years)	Brazil	Aortic aneurysm	High body-mass index	Male	2019	20.9598	19.9477	12825
1499	DALYs (Disability-Adjusted Life Years)	Brazil	Aortic aneurysm	High body-mass index	Male	2020	21.4933	20.6905	13518
1500	DALYs (Disability-Adjusted Life Years)	Brazil	Aortic aneurysm	High body-mass index	Male	2021	21.7807	21.2124	14056
1501	DALYs (Disability-Adjusted Life Years)	Brazil	Aortic aneurysm	High body-mass index	Male	2022	21.2223	20.9781	14102
1502	DALYs (Disability-Adjusted Life Years)	Brazil	Aortic aneurysm	High body-mass index	Male	2023	21.2337	21.2517	14489
1503	DALYs (Disability-Adjusted Life Years)	Brazil	Aortic aneurysm	High body-mass index	Male	2024	21.2452	21.5308	14881
1504	DALYs (Disability-Adjusted Life Years)	Brazil	Aortic aneurysm	High body-mass index	Male	2025	21.2436	21.8034	15268
1505	DALYs (Disability-Adjusted Life Years)	Brazil	Aortic aneurysm	High body-mass index	Male	2026	21.2421	22.0771	15654
1506	DALYs (Disability-Adjusted Life Years)	Brazil	Aortic aneurysm	High body-mass index	Male	2027	21.2405	22.3456	16034
1507	DALYs (Disability-Adjusted Life Years)	Brazil	Aortic aneurysm	High body-mass index	Male	2028	21.239	22.6142	16412
1508	DALYs (Disability-Adjusted Life Years)	Brazil	Aortic aneurysm	High body-mass index	Male	2029	21.2374	22.8834	16789
1509	DALYs (Disability-Adjusted Life Years)	Brazil	Aortic aneurysm	High body-mass index	Male	2030	21.2224	23.1413	17155
1510	DALYs (Disability-Adjusted Life Years)	Brazil	Aortic aneurysm	High body-mass index	Male	2031	21.2075	23.3943	17514
1511	DALYs (Disability-Adjusted Life Years)	Brazil	Aortic aneurysm	High body-mass index	Male	2032	21.1925	23.6384	17863
1512	DALYs (Disability-Adjusted Life Years)	Brazil	Aortic aneurysm	High body-mass index	Male	2033	21.1776	23.8792	18205
1513	DALYs (Disability-Adjusted Life Years)	Brazil	Aortic aneurysm	High body-mass index	Male	2034	21.1626	24.1195	18542
1514	DALYs (Disability-Adjusted Life Years)	Brazil	Aortic aneurysm	High body-mass index	Male	2035	21.1328	24.3417	18861
1515	DALYs (Disability-Adjusted Life Years)	Brazil	Aortic aneurysm	High body-mass index	Male	2036	21.103	24.5551	19170
1516	DALYs (Disability-Adjusted Life Years)	Brazil	Aortic aneurysm	High body-mass index	Male	2037	21.0732	24.7548	19467
1517	DALYs (Disability-Adjusted Life Years)	Brazil	Aortic aneurysm	High body-mass index	Male	2038	21.0433	24.9418	19753
1518	DALYs (Disability-Adjusted Life Years)	Brazil	Aortic aneurysm	High body-mass index	Male	2039	21.0135	25.1193	20029
1519	DALYs (Disability-Adjusted Life Years)	Brazil	Aortic aneurysm	High body-mass index	Male	2040	20.9837	25.2901	20295
1520	DALYs (Disability-Adjusted Life Years)	Brazil	Aortic aneurysm	High body-mass index	Female	1992	7.3371	5.88167	2164
1521	DALYs (Disability-Adjusted Life Years)	Brazil	Aortic aneurysm	High body-mass index	Female	1993	7.83796	6.31993	2392
1522	DALYs (Disability-Adjusted Life Years)	Brazil	Aortic aneurysm	High body-mass index	Female	1994	8.29425	6.71165	2611
1523	DALYs (Disability-Adjusted Life Years)	Brazil	Aortic aneurysm	High body-mass index	Female	1995	8.85901	7.22234	2886
1524	DALYs (Disability-Adjusted Life Years)	Brazil	Aortic aneurysm	High body-mass index	Female	1996	8.901	7.3202	3003
1525	DALYs (Disability-Adjusted Life Years)	Brazil	Aortic aneurysm	High body-mass index	Female	1997	8.98306	7.42175	3125
1526	DALYs (Disability-Adjusted Life Years)	Brazil	Aortic aneurysm	High body-mass index	Female	1998	9.24713	7.70008	3327
1527	DALYs (Disability-Adjusted Life Years)	Brazil	Aortic aneurysm	High body-mass index	Female	1999	9.64517	8.06436	3575
1528	DALYs (Disability-Adjusted Life Years)	Brazil	Aortic aneurysm	High body-mass index	Female	2000	10.2846	8.67275	3945
1529	DALYs (Disability-Adjusted Life Years)	Brazil	Aortic aneurysm	High body-mass index	Female	2001	10.1588	8.63479	4031
1530	DALYs (Disability-Adjusted Life Years)	Brazil	Aortic aneurysm	High body-mass index	Female	2002	10.3023	8.8108	4222
1531	DALYs (Disability-Adjusted Life Years)	Brazil	Aortic aneurysm	High body-mass index	Female	2003	10.4173	8.98907	4422
1532	DALYs (Disability-Adjusted Life Years)	Brazil	Aortic aneurysm	High body-mass index	Female	2004	10.4735	9.09784	4595
1533	DALYs (Disability-Adjusted Life Years)	Brazil	Aortic aneurysm	High body-mass index	Female	2005	10.4432	9.12239	4731
1534	DALYs (Disability-Adjusted Life Years)	Brazil	Aortic aneurysm	High body-mass index	Female	2006	10.7045	9.45682	5036
1535	DALYs (Disability-Adjusted Life Years)	Brazil	Aortic aneurysm	High body-mass index	Female	2007	10.7336	9.57616	5235
1536	DALYs (Disability-Adjusted Life Years)	Brazil	Aortic aneurysm	High body-mass index	Female	2008	10.9244	9.83488	5517
1537	DALYs (Disability-Adjusted Life Years)	Brazil	Aortic aneurysm	High body-mass index	Female	2009	10.8564	9.85069	5667
1538	DALYs (Disability-Adjusted Life Years)	Brazil	Aortic aneurysm	High body-mass index	Female	2010	10.9642	10.0251	5910
1539	DALYs (Disability-Adjusted Life Years)	Brazil	Aortic aneurysm	High body-mass index	Female	2011	11.2856	10.4288	6294
1540	DALYs (Disability-Adjusted Life Years)	Brazil	Aortic aneurysm	High body-mass index	Female	2012	11.2066	10.4686	6462
1541	DALYs (Disability-Adjusted Life Years)	Brazil	Aortic aneurysm	High body-mass index	Female	2013	11.2332	10.6195	6698
1542	DALYs (Disability-Adjusted Life Years)	Brazil	Aortic aneurysm	High body-mass index	Female	2014	11.1649	10.6829	6878
1543	DALYs (Disability-Adjusted Life Years)	Brazil	Aortic aneurysm	High body-mass index	Female	2015	11.2371	10.8747	7140
1544	DALYs (Disability-Adjusted Life Years)	Brazil	Aortic aneurysm	High body-mass index	Female	2016	11.3599	11.1409	7453
1545	DALYs (Disability-Adjusted Life Years)	Brazil	Aortic aneurysm	High body-mass index	Female	2017	11.0884	11.0321	7516
1546	DALYs (Disability-Adjusted Life Years)	Brazil	Aortic aneurysm	High body-mass index	Female	2018	11.0571	11.1641	7744
1547	DALYs (Disability-Adjusted Life Years)	Brazil	Aortic aneurysm	High body-mass index	Female	2019	11.3091	11.5844	8179
1548	DALYs (Disability-Adjusted Life Years)	Brazil	Aortic aneurysm	High body-mass index	Female	2020	11.5873	12.0298	8638
1549	DALYs (Disability-Adjusted Life Years)	Brazil	Aortic aneurysm	High body-mass index	Female	2021	11.8755	12.4825	9102
1550	DALYs (Disability-Adjusted Life Years)	Brazil	Aortic aneurysm	High body-mass index	Female	2022	11.5051	12.3416	9108
1551	DALYs (Disability-Adjusted Life Years)	Brazil	Aortic aneurysm	High body-mass index	Female	2023	11.5414	12.5721	9412
1552	DALYs (Disability-Adjusted Life Years)	Brazil	Aortic aneurysm	High body-mass index	Female	2024	11.5778	12.8133	9726
1553	DALYs (Disability-Adjusted Life Years)	Brazil	Aortic aneurysm	High body-mass index	Female	2025	11.5901	13.0349	10026
1554	DALYs (Disability-Adjusted Life Years)	Brazil	Aortic aneurysm	High body-mass index	Female	2026	11.6025	13.2589	10328
1555	DALYs (Disability-Adjusted Life Years)	Brazil	Aortic aneurysm	High body-mass index	Female	2027	11.6148	13.4844	10631
1556	DALYs (Disability-Adjusted Life Years)	Brazil	Aortic aneurysm	High body-mass index	Female	2028	11.6271	13.713	10936
1557	DALYs (Disability-Adjusted Life Years)	Brazil	Aortic aneurysm	High body-mass index	Female	2029	11.6394	13.9507	11248
1558	DALYs (Disability-Adjusted Life Years)	Brazil	Aortic aneurysm	High body-mass index	Female	2030	11.6311	14.1647	11540
1559	DALYs (Disability-Adjusted Life Years)	Brazil	Aortic aneurysm	High body-mass index	Female	2031	11.6227	14.3787	11831
1560	DALYs (Disability-Adjusted Life Years)	Brazil	Aortic aneurysm	High body-mass index	Female	2032	11.6144	14.5899	12119
1561	DALYs (Disability-Adjusted Life Years)	Brazil	Aortic aneurysm	High body-mass index	Female	2033	11.6061	14.8014	12406
1562	DALYs (Disability-Adjusted Life Years)	Brazil	Aortic aneurysm	High body-mass index	Female	2034	11.5977	15.015	12693
1563	DALYs (Disability-Adjusted Life Years)	Brazil	Aortic aneurysm	High body-mass index	Female	2035	11.5731	15.206	12959
1564	DALYs (Disability-Adjusted Life Years)	Brazil	Aortic aneurysm	High body-mass index	Female	2036	11.5486	15.3943	13221
1565	DALYs (Disability-Adjusted Life Years)	Brazil	Aortic aneurysm	High body-mass index	Female	2037	11.524	15.5776	13478
1566	DALYs (Disability-Adjusted Life Years)	Brazil	Aortic aneurysm	High body-mass index	Female	2038	11.4994	15.7571	13731
1567	DALYs (Disability-Adjusted Life Years)	Brazil	Aortic aneurysm	High body-mass index	Female	2039	11.4748	15.9361	13982
1568	DALYs (Disability-Adjusted Life Years)	Brazil	Aortic aneurysm	High body-mass index	Female	2040	11.4502	16.1151	14230
1569	DALYs (Disability-Adjusted Life Years)	Brazil	Aortic aneurysm	High body-mass index	Both	1992	11.2948	9.04175	6438
1570	DALYs (Disability-Adjusted Life Years)	Brazil	Aortic aneurysm	High body-mass index	Both	1993	12.0272	9.65156	7062
1571	DALYs (Disability-Adjusted Life Years)	Brazil	Aortic aneurysm	High body-mass index	Both	1994	12.5429	10.0946	7585
1572	DALYs (Disability-Adjusted Life Years)	Brazil	Aortic aneurysm	High body-mass index	Both	1995	12.9805	10.4963	8095
1573	DALYs (Disability-Adjusted Life Years)	Brazil	Aortic aneurysm	High body-mass index	Both	1996	13.3635	10.8688	8600
1574	DALYs (Disability-Adjusted Life Years)	Brazil	Aortic aneurysm	High body-mass index	Both	1997	13.526	11.055	8973
1575	DALYs (Disability-Adjusted Life Years)	Brazil	Aortic aneurysm	High body-mass index	Both	1998	13.9269	11.4569	9538
1576	DALYs (Disability-Adjusted Life Years)	Brazil	Aortic aneurysm	High body-mass index	Both	1999	14.5687	12.0254	10268
1577	DALYs (Disability-Adjusted Life Years)	Brazil	Aortic aneurysm	High body-mass index	Both	2000	15.1351	12.5618	11003
1578	DALYs (Disability-Adjusted Life Years)	Brazil	Aortic aneurysm	High body-mass index	Both	2001	15.092	12.604	11328
1579	DALYs (Disability-Adjusted Life Years)	Brazil	Aortic aneurysm	High body-mass index	Both	2002	15.2356	12.7833	11791
1580	DALYs (Disability-Adjusted Life Years)	Brazil	Aortic aneurysm	High body-mass index	Both	2003	15.473	13.0797	12383
1581	DALYs (Disability-Adjusted Life Years)	Brazil	Aortic aneurysm	High body-mass index	Both	2004	15.6458	13.3023	12927
1582	DALYs (Disability-Adjusted Life Years)	Brazil	Aortic aneurysm	High body-mass index	Both	2005	15.4393	13.1879	13156
1583	DALYs (Disability-Adjusted Life Years)	Brazil	Aortic aneurysm	High body-mass index	Both	2006	15.5153	13.3679	13689
1584	DALYs (Disability-Adjusted Life Years)	Brazil	Aortic aneurysm	High body-mass index	Both	2007	15.5339	13.483	14168
1585	DALYs (Disability-Adjusted Life Years)	Brazil	Aortic aneurysm	High body-mass index	Both	2008	15.7802	13.8075	14881
1586	DALYs (Disability-Adjusted Life Years)	Brazil	Aortic aneurysm	High body-mass index	Both	2009	15.6799	13.8396	15288
1587	DALYs (Disability-Adjusted Life Years)	Brazil	Aortic aneurysm	High body-mass index	Both	2010	15.7253	13.9863	15823
1588	DALYs (Disability-Adjusted Life Years)	Brazil	Aortic aneurysm	High body-mass index	Both	2011	16.0687	14.4477	16724
1589	DALYs (Disability-Adjusted Life Years)	Brazil	Aortic aneurysm	High body-mass index	Both	2012	15.8707	14.4024	17042
1590	DALYs (Disability-Adjusted Life Years)	Brazil	Aortic aneurysm	High body-mass index	Both	2013	15.8454	14.5367	17566
1591	DALYs (Disability-Adjusted Life Years)	Brazil	Aortic aneurysm	High body-mass index	Both	2014	15.6849	14.5488	17936
1592	DALYs (Disability-Adjusted Life Years)	Brazil	Aortic aneurysm	High body-mass index	Both	2015	15.6222	14.6441	18401
1593	DALYs (Disability-Adjusted Life Years)	Brazil	Aortic aneurysm	High body-mass index	Both	2016	15.9856	15.1685	19410
1594	DALYs (Disability-Adjusted Life Years)	Brazil	Aortic aneurysm	High body-mass index	Both	2017	15.6162	15.0244	19570
1595	DALYs (Disability-Adjusted Life Years)	Brazil	Aortic aneurysm	High body-mass index	Both	2018	15.5574	15.1671	20107
1596	DALYs (Disability-Adjusted Life Years)	Brazil	Aortic aneurysm	High body-mass index	Both	2019	15.7777	15.5697	21003
1597	DALYs (Disability-Adjusted Life Years)	Brazil	Aortic aneurysm	High body-mass index	Both	2020	16.1728	16.1558	22156
1598	DALYs (Disability-Adjusted Life Years)	Brazil	Aortic aneurysm	High body-mass index	Both	2021	16.464	16.6388	23158
1599	DALYs (Disability-Adjusted Life Years)	Brazil	Aortic aneurysm	High body-mass index	Both	2022	16.0175	16.4585	23210
1600	DALYs (Disability-Adjusted Life Years)	Brazil	Aortic aneurysm	High body-mass index	Both	2023	16.047	16.7091	23901
1601	DALYs (Disability-Adjusted Life Years)	Brazil	Aortic aneurysm	High body-mass index	Both	2024	16.0769	16.968	24607
1602	DALYs (Disability-Adjusted Life Years)	Brazil	Aortic aneurysm	High body-mass index	Both	2025	16.0882	17.2135	25294
1603	DALYs (Disability-Adjusted Life Years)	Brazil	Aortic aneurysm	High body-mass index	Both	2026	16.0996	17.4609	25982
1604	DALYs (Disability-Adjusted Life Years)	Brazil	Aortic aneurysm	High body-mass index	Both	2027	16.1111	17.7066	26665
1605	DALYs (Disability-Adjusted Life Years)	Brazil	Aortic aneurysm	High body-mass index	Both	2028	16.1228	17.954	27348
1606	DALYs (Disability-Adjusted Life Years)	Brazil	Aortic aneurysm	High body-mass index	Both	2029	16.1347	18.2072	28038
1607	DALYs (Disability-Adjusted Life Years)	Brazil	Aortic aneurysm	High body-mass index	Both	2030	16.1294	18.4413	28695
1608	DALYs (Disability-Adjusted Life Years)	Brazil	Aortic aneurysm	High body-mass index	Both	2031	16.1243	18.6737	29345
1609	DALYs (Disability-Adjusted Life Years)	Brazil	Aortic aneurysm	High body-mass index	Both	2032	16.1195	18.9003	29982
1610	DALYs (Disability-Adjusted Life Years)	Brazil	Aortic aneurysm	High body-mass index	Both	2033	16.1149	19.1254	30611
1611	DALYs (Disability-Adjusted Life Years)	Brazil	Aortic aneurysm	High body-mass index	Both	2034	16.1105	19.3512	31235
1612	DALYs (Disability-Adjusted Life Years)	Brazil	Aortic aneurysm	High body-mass index	Both	2035	16.0899	19.5566	31820
1613	DALYs (Disability-Adjusted Life Years)	Brazil	Aortic aneurysm	High body-mass index	Both	2036	16.0695	19.7564	32391
1614	DALYs (Disability-Adjusted Life Years)	Brazil	Aortic aneurysm	High body-mass index	Both	2037	16.0491	19.9472	32945
1615	DALYs (Disability-Adjusted Life Years)	Brazil	Aortic aneurysm	High body-mass index	Both	2038	16.0288	20.1301	33484
1616	DALYs (Disability-Adjusted Life Years)	Brazil	Aortic aneurysm	High body-mass index	Both	2039	16.0086	20.3089	34012
1617	DALYs (Disability-Adjusted Life Years)	Brazil	Aortic aneurysm	High body-mass index	Both	2040	15.9885	20.4834	34525
1618	DALYs (Disability-Adjusted Life Years)	Russian Federation	Aortic aneurysm	High body-mass index	Male	1992	16.5536	14.9542	6463
1619	DALYs (Disability-Adjusted Life Years)	Russian Federation	Aortic aneurysm	High body-mass index	Male	1993	20.8253	19.2275	8327
1620	DALYs (Disability-Adjusted Life Years)	Russian Federation	Aortic aneurysm	High body-mass index	Male	1994	23.7095	22.2672	9633
1621	DALYs (Disability-Adjusted Life Years)	Russian Federation	Aortic aneurysm	High body-mass index	Male	1995	21.5673	20.3275	8789
1622	DALYs (Disability-Adjusted Life Years)	Russian Federation	Aortic aneurysm	High body-mass index	Male	1996	19.8962	18.8469	8162
1623	DALYs (Disability-Adjusted Life Years)	Russian Federation	Aortic aneurysm	High body-mass index	Male	1997	18.4519	17.5625	7633
1624	DALYs (Disability-Adjusted Life Years)	Russian Federation	Aortic aneurysm	High body-mass index	Male	1998	18.4502	17.5402	7657
1625	DALYs (Disability-Adjusted Life Years)	Russian Federation	Aortic aneurysm	High body-mass index	Male	1999	22.46	20.9767	9190
1626	DALYs (Disability-Adjusted Life Years)	Russian Federation	Aortic aneurysm	High body-mass index	Male	2000	22.5522	21.4091	9401
1627	DALYs (Disability-Adjusted Life Years)	Russian Federation	Aortic aneurysm	High body-mass index	Male	2001	19.8834	19.3972	8531
1628	DALYs (Disability-Adjusted Life Years)	Russian Federation	Aortic aneurysm	High body-mass index	Male	2002	20.255	20.0161	8812
1629	DALYs (Disability-Adjusted Life Years)	Russian Federation	Aortic aneurysm	High body-mass index	Male	2003	20.7255	20.6029	9075
1630	DALYs (Disability-Adjusted Life Years)	Russian Federation	Aortic aneurysm	High body-mass index	Male	2004	20.8524	20.8114	9174
1631	DALYs (Disability-Adjusted Life Years)	Russian Federation	Aortic aneurysm	High body-mass index	Male	2005	23.118	23.1624	10220
1632	DALYs (Disability-Adjusted Life Years)	Russian Federation	Aortic aneurysm	High body-mass index	Male	2006	22.4046	22.3919	9895
1633	DALYs (Disability-Adjusted Life Years)	Russian Federation	Aortic aneurysm	High body-mass index	Male	2007	22.9725	22.9933	10200
1634	DALYs (Disability-Adjusted Life Years)	Russian Federation	Aortic aneurysm	High body-mass index	Male	2008	24.9811	25.052	11174
1635	DALYs (Disability-Adjusted Life Years)	Russian Federation	Aortic aneurysm	High body-mass index	Male	2009	25.5299	25.4695	11432
1636	DALYs (Disability-Adjusted Life Years)	Russian Federation	Aortic aneurysm	High body-mass index	Male	2010	27.4013	27.3326	12355
1637	DALYs (Disability-Adjusted Life Years)	Russian Federation	Aortic aneurysm	High body-mass index	Male	2011	27.0735	26.9956	12301
1638	DALYs (Disability-Adjusted Life Years)	Russian Federation	Aortic aneurysm	High body-mass index	Male	2012	27.7803	27.9023	12829
1639	DALYs (Disability-Adjusted Life Years)	Russian Federation	Aortic aneurysm	High body-mass index	Male	2013	28.5742	28.6931	13303
1640	DALYs (Disability-Adjusted Life Years)	Russian Federation	Aortic aneurysm	High body-mass index	Male	2014	31.3385	31.5325	14719
1641	DALYs (Disability-Adjusted Life Years)	Russian Federation	Aortic aneurysm	High body-mass index	Male	2015	31.6691	32.0272	15026
1642	DALYs (Disability-Adjusted Life Years)	Russian Federation	Aortic aneurysm	High body-mass index	Male	2016	32.9371	33.7176	15866
1643	DALYs (Disability-Adjusted Life Years)	Russian Federation	Aortic aneurysm	High body-mass index	Male	2017	32.0381	33.2199	15650
1644	DALYs (Disability-Adjusted Life Years)	Russian Federation	Aortic aneurysm	High body-mass index	Male	2018	32.9167	34.6258	16308
1645	DALYs (Disability-Adjusted Life Years)	Russian Federation	Aortic aneurysm	High body-mass index	Male	2019	32.9116	35.096	16511
1646	DALYs (Disability-Adjusted Life Years)	Russian Federation	Aortic aneurysm	High body-mass index	Male	2020	32.542	35.1931	16503
1647	DALYs (Disability-Adjusted Life Years)	Russian Federation	Aortic aneurysm	High body-mass index	Male	2021	31.9181	34.971	16292
1648	DALYs (Disability-Adjusted Life Years)	Russian Federation	Aortic aneurysm	High body-mass index	Male	2022	33.476	37.2631	17364
1649	DALYs (Disability-Adjusted Life Years)	Russian Federation	Aortic aneurysm	High body-mass index	Male	2023	33.8081	38.1743	17729
1650	DALYs (Disability-Adjusted Life Years)	Russian Federation	Aortic aneurysm	High body-mass index	Male	2024	34.1402	39.1438	18109
1651	DALYs (Disability-Adjusted Life Years)	Russian Federation	Aortic aneurysm	High body-mass index	Male	2025	34.2533	39.9121	18390
1652	DALYs (Disability-Adjusted Life Years)	Russian Federation	Aortic aneurysm	High body-mass index	Male	2026	34.3664	40.6612	18663
1653	DALYs (Disability-Adjusted Life Years)	Russian Federation	Aortic aneurysm	High body-mass index	Male	2027	34.4795	41.3584	18920
1654	DALYs (Disability-Adjusted Life Years)	Russian Federation	Aortic aneurysm	High body-mass index	Male	2028	34.5926	42.0139	19166
1655	DALYs (Disability-Adjusted Life Years)	Russian Federation	Aortic aneurysm	High body-mass index	Male	2029	34.7058	42.6599	19412
1656	DALYs (Disability-Adjusted Life Years)	Russian Federation	Aortic aneurysm	High body-mass index	Male	2030	34.6213	43.0461	19546
1657	DALYs (Disability-Adjusted Life Years)	Russian Federation	Aortic aneurysm	High body-mass index	Male	2031	34.5369	43.3872	19668
1658	DALYs (Disability-Adjusted Life Years)	Russian Federation	Aortic aneurysm	High body-mass index	Male	2032	34.4525	43.6772	19777
1659	DALYs (Disability-Adjusted Life Years)	Russian Federation	Aortic aneurysm	High body-mass index	Male	2033	34.368	43.9242	19881
1660	DALYs (Disability-Adjusted Life Years)	Russian Federation	Aortic aneurysm	High body-mass index	Male	2034	34.2836	44.1414	19987
1661	DALYs (Disability-Adjusted Life Years)	Russian Federation	Aortic aneurysm	High body-mass index	Male	2035	34.0341	44.1147	19995
1662	DALYs (Disability-Adjusted Life Years)	Russian Federation	Aortic aneurysm	High body-mass index	Male	2036	33.7846	44.0475	19993
1663	DALYs (Disability-Adjusted Life Years)	Russian Federation	Aortic aneurysm	High body-mass index	Male	2037	33.5351	43.9498	19980
1664	DALYs (Disability-Adjusted Life Years)	Russian Federation	Aortic aneurysm	High body-mass index	Male	2038	33.2856	43.826	19965
1665	DALYs (Disability-Adjusted Life Years)	Russian Federation	Aortic aneurysm	High body-mass index	Male	2039	33.036	43.693	19957
1666	DALYs (Disability-Adjusted Life Years)	Russian Federation	Aortic aneurysm	High body-mass index	Male	2040	32.7865	43.5685	19951
1667	DALYs (Disability-Adjusted Life Years)	Russian Federation	Aortic aneurysm	High body-mass index	Female	1992	8.49299	10.2875	5514
1668	DALYs (Disability-Adjusted Life Years)	Russian Federation	Aortic aneurysm	High body-mass index	Female	1993	10.3114	12.4642	6692
1669	DALYs (Disability-Adjusted Life Years)	Russian Federation	Aortic aneurysm	High body-mass index	Female	1994	11.3628	13.7343	7376
1670	DALYs (Disability-Adjusted Life Years)	Russian Federation	Aortic aneurysm	High body-mass index	Female	1995	10.4581	12.6209	6783
1671	DALYs (Disability-Adjusted Life Years)	Russian Federation	Aortic aneurysm	High body-mass index	Female	1996	9.47682	11.4689	6176
1672	DALYs (Disability-Adjusted Life Years)	Russian Federation	Aortic aneurysm	High body-mass index	Female	1997	8.8121	10.7636	5813
1673	DALYs (Disability-Adjusted Life Years)	Russian Federation	Aortic aneurysm	High body-mass index	Female	1998	8.81614	10.7976	5850
1674	DALYs (Disability-Adjusted Life Years)	Russian Federation	Aortic aneurysm	High body-mass index	Female	1999	11.8746	14.6548	7963
1675	DALYs (Disability-Adjusted Life Years)	Russian Federation	Aortic aneurysm	High body-mass index	Female	2000	10.8462	13.3547	7277
1676	DALYs (Disability-Adjusted Life Years)	Russian Federation	Aortic aneurysm	High body-mass index	Female	2001	8.23991	9.92743	5425
1677	DALYs (Disability-Adjusted Life Years)	Russian Federation	Aortic aneurysm	High body-mass index	Female	2002	8.20163	9.86618	5406
1678	DALYs (Disability-Adjusted Life Years)	Russian Federation	Aortic aneurysm	High body-mass index	Female	2003	8.21302	9.96408	5473
1679	DALYs (Disability-Adjusted Life Years)	Russian Federation	Aortic aneurysm	High body-mass index	Female	2004	8.27551	10.0568	5539
1680	DALYs (Disability-Adjusted Life Years)	Russian Federation	Aortic aneurysm	High body-mass index	Female	2005	8.82698	10.759	5944
1681	DALYs (Disability-Adjusted Life Years)	Russian Federation	Aortic aneurysm	High body-mass index	Female	2006	8.69267	10.632	5893
1682	DALYs (Disability-Adjusted Life Years)	Russian Federation	Aortic aneurysm	High body-mass index	Female	2007	8.87134	10.937	6089
1683	DALYs (Disability-Adjusted Life Years)	Russian Federation	Aortic aneurysm	High body-mass index	Female	2008	9.37402	11.5746	6479
1684	DALYs (Disability-Adjusted Life Years)	Russian Federation	Aortic aneurysm	High body-mass index	Female	2009	9.91759	12.2154	6878
1685	DALYs (Disability-Adjusted Life Years)	Russian Federation	Aortic aneurysm	High body-mass index	Female	2010	10.177	12.5923	7135
1686	DALYs (Disability-Adjusted Life Years)	Russian Federation	Aortic aneurysm	High body-mass index	Female	2011	10.2729	12.813	7309
1687	DALYs (Disability-Adjusted Life Years)	Russian Federation	Aortic aneurysm	High body-mass index	Female	2012	10.271	12.9825	7457
1688	DALYs (Disability-Adjusted Life Years)	Russian Federation	Aortic aneurysm	High body-mass index	Female	2013	10.9004	13.8639	8012
1689	DALYs (Disability-Adjusted Life Years)	Russian Federation	Aortic aneurysm	High body-mass index	Female	2014	11.54	14.8739	8637
1690	DALYs (Disability-Adjusted Life Years)	Russian Federation	Aortic aneurysm	High body-mass index	Female	2015	11.8449	15.4811	9020
1691	DALYs (Disability-Adjusted Life Years)	Russian Federation	Aortic aneurysm	High body-mass index	Female	2016	12.191	16.1163	9405
1692	DALYs (Disability-Adjusted Life Years)	Russian Federation	Aortic aneurysm	High body-mass index	Female	2017	11.6713	15.7437	9188
1693	DALYs (Disability-Adjusted Life Years)	Russian Federation	Aortic aneurysm	High body-mass index	Female	2018	11.8431	16.1037	9387
1694	DALYs (Disability-Adjusted Life Years)	Russian Federation	Aortic aneurysm	High body-mass index	Female	2019	12.0168	16.5428	9625
1695	DALYs (Disability-Adjusted Life Years)	Russian Federation	Aortic aneurysm	High body-mass index	Female	2020	12.5016	17.3613	10065
1696	DALYs (Disability-Adjusted Life Years)	Russian Federation	Aortic aneurysm	High body-mass index	Female	2021	13.1251	18.492	10644
1697	DALYs (Disability-Adjusted Life Years)	Russian Federation	Aortic aneurysm	High body-mass index	Female	2022	12.7566	18.3104	10567
1698	DALYs (Disability-Adjusted Life Years)	Russian Federation	Aortic aneurysm	High body-mass index	Female	2023	12.9279	18.8599	10851
1699	DALYs (Disability-Adjusted Life Years)	Russian Federation	Aortic aneurysm	High body-mass index	Female	2024	13.0992	19.467	11162
1700	DALYs (Disability-Adjusted Life Years)	Russian Federation	Aortic aneurysm	High body-mass index	Female	2025	13.1347	19.8828	11360
1701	DALYs (Disability-Adjusted Life Years)	Russian Federation	Aortic aneurysm	High body-mass index	Female	2026	13.1701	20.2931	11555
1702	DALYs (Disability-Adjusted Life Years)	Russian Federation	Aortic aneurysm	High body-mass index	Female	2027	13.2055	20.6654	11732
1703	DALYs (Disability-Adjusted Life Years)	Russian Federation	Aortic aneurysm	High body-mass index	Female	2028	13.241	21.0166	11901
1704	DALYs (Disability-Adjusted Life Years)	Russian Federation	Aortic aneurysm	High body-mass index	Female	2029	13.2764	21.3721	12074
1705	DALYs (Disability-Adjusted Life Years)	Russian Federation	Aortic aneurysm	High body-mass index	Female	2030	13.1877	21.5036	12123
1706	DALYs (Disability-Adjusted Life Years)	Russian Federation	Aortic aneurysm	High body-mass index	Female	2031	13.0989	21.6269	12171
1707	DALYs (Disability-Adjusted Life Years)	Russian Federation	Aortic aneurysm	High body-mass index	Female	2032	13.0101	21.7357	12215
1708	DALYs (Disability-Adjusted Life Years)	Russian Federation	Aortic aneurysm	High body-mass index	Female	2033	12.9213	21.8535	12270
1709	DALYs (Disability-Adjusted Life Years)	Russian Federation	Aortic aneurysm	High body-mass index	Female	2034	12.8326	21.9962	12345
1710	DALYs (Disability-Adjusted Life Years)	Russian Federation	Aortic aneurysm	High body-mass index	Female	2035	12.6439	21.9486	12318
1711	DALYs (Disability-Adjusted Life Years)	Russian Federation	Aortic aneurysm	High body-mass index	Female	2036	12.4552	21.893	12289
1712	DALYs (Disability-Adjusted Life Years)	Russian Federation	Aortic aneurysm	High body-mass index	Female	2037	12.2665	21.8183	12249
1713	DALYs (Disability-Adjusted Life Years)	Russian Federation	Aortic aneurysm	High body-mass index	Female	2038	12.0777	21.7433	12212
1714	DALYs (Disability-Adjusted Life Years)	Russian Federation	Aortic aneurysm	High body-mass index	Female	2039	11.889	21.6869	12189
1715	DALYs (Disability-Adjusted Life Years)	Russian Federation	Aortic aneurysm	High body-mass index	Female	2040	11.7003	21.6409	12169
1716	DALYs (Disability-Adjusted Life Years)	Russian Federation	Aortic aneurysm	High body-mass index	Both	1992	11.5757	12.3707	11977
1717	DALYs (Disability-Adjusted Life Years)	Russian Federation	Aortic aneurysm	High body-mass index	Both	1993	14.3888	15.4839	15019
1718	DALYs (Disability-Adjusted Life Years)	Russian Federation	Aortic aneurysm	High body-mass index	Both	1994	16.2208	17.5402	17008
1719	DALYs (Disability-Adjusted Life Years)	Russian Federation	Aortic aneurysm	High body-mass index	Both	1995	14.8363	16.0567	15572
1720	DALYs (Disability-Adjusted Life Years)	Russian Federation	Aortic aneurysm	High body-mass index	Both	1996	13.6008	14.7576	14338
1721	DALYs (Disability-Adjusted Life Years)	Russian Federation	Aortic aneurysm	High body-mass index	Both	1997	12.6242	13.7953	13446
1722	DALYs (Disability-Adjusted Life Years)	Russian Federation	Aortic aneurysm	High body-mass index	Both	1998	12.6392	13.8052	13506
1723	DALYs (Disability-Adjusted Life Years)	Russian Federation	Aortic aneurysm	High body-mass index	Both	1999	16.0886	17.4767	17153
1724	DALYs (Disability-Adjusted Life Years)	Russian Federation	Aortic aneurysm	High body-mass index	Both	2000	15.5514	16.9489	16678
1725	DALYs (Disability-Adjusted Life Years)	Russian Federation	Aortic aneurysm	High body-mass index	Both	2001	12.9452	14.1503	13956
1726	DALYs (Disability-Adjusted Life Years)	Russian Federation	Aortic aneurysm	High body-mass index	Both	2002	13.0882	14.3881	14218
1727	DALYs (Disability-Adjusted Life Years)	Russian Federation	Aortic aneurysm	High body-mass index	Both	2003	13.2965	14.6987	14548
1728	DALYs (Disability-Adjusted Life Years)	Russian Federation	Aortic aneurysm	High body-mass index	Both	2004	13.4103	14.8378	14713
1729	DALYs (Disability-Adjusted Life Years)	Russian Federation	Aortic aneurysm	High body-mass index	Both	2005	14.6764	16.2655	16163
1730	DALYs (Disability-Adjusted Life Years)	Russian Federation	Aortic aneurysm	High body-mass index	Both	2006	14.2636	15.8487	15788
1731	DALYs (Disability-Adjusted Life Years)	Russian Federation	Aortic aneurysm	High body-mass index	Both	2007	14.6013	16.2834	16289
1732	DALYs (Disability-Adjusted Life Years)	Russian Federation	Aortic aneurysm	High body-mass index	Both	2008	15.7452	17.5513	17653
1733	DALYs (Disability-Adjusted Life Years)	Russian Federation	Aortic aneurysm	High body-mass index	Both	2009	16.2649	18.0945	18310
1734	DALYs (Disability-Adjusted Life Years)	Russian Federation	Aortic aneurysm	High body-mass index	Both	2010	17.1979	19.1343	19491
1735	DALYs (Disability-Adjusted Life Years)	Russian Federation	Aortic aneurysm	High body-mass index	Both	2011	17.1089	19.1111	19610
1736	DALYs (Disability-Adjusted Life Years)	Russian Federation	Aortic aneurysm	High body-mass index	Both	2012	17.433	19.6157	20286
1737	DALYs (Disability-Adjusted Life Years)	Russian Federation	Aortic aneurysm	High body-mass index	Both	2013	18.1088	20.465	21315
1738	DALYs (Disability-Adjusted Life Years)	Russian Federation	Aortic aneurysm	High body-mass index	Both	2014	19.6332	22.2976	23356
1739	DALYs (Disability-Adjusted Life Years)	Russian Federation	Aortic aneurysm	High body-mass index	Both	2015	19.9185	22.8625	24047
1740	DALYs (Disability-Adjusted Life Years)	Russian Federation	Aortic aneurysm	High body-mass index	Both	2016	20.6747	23.9734	25271
1741	DALYs (Disability-Adjusted Life Years)	Russian Federation	Aortic aneurysm	High body-mass index	Both	2017	20.0396	23.5507	24839
1742	DALYs (Disability-Adjusted Life Years)	Russian Federation	Aortic aneurysm	High body-mass index	Both	2018	20.5198	24.3812	25695
1743	DALYs (Disability-Adjusted Life Years)	Russian Federation	Aortic aneurysm	High body-mass index	Both	2019	20.6339	24.8376	26136
1744	DALYs (Disability-Adjusted Life Years)	Russian Federation	Aortic aneurysm	High body-mass index	Both	2020	20.7709	25.336	26569
1745	DALYs (Disability-Adjusted Life Years)	Russian Federation	Aortic aneurysm	High body-mass index	Both	2021	20.939	25.8634	26936
1746	DALYs (Disability-Adjusted Life Years)	Russian Federation	Aortic aneurysm	High body-mass index	Both	2022	21.3621	26.7772	27931
1747	DALYs (Disability-Adjusted Life Years)	Russian Federation	Aortic aneurysm	High body-mass index	Both	2023	21.6149	27.4869	28580
1748	DALYs (Disability-Adjusted Life Years)	Russian Federation	Aortic aneurysm	High body-mass index	Both	2024	21.8695	28.2537	29271
1749	DALYs (Disability-Adjusted Life Years)	Russian Federation	Aortic aneurysm	High body-mass index	Both	2025	21.9575	28.8245	29750
1750	DALYs (Disability-Adjusted Life Years)	Russian Federation	Aortic aneurysm	High body-mass index	Both	2026	22.0469	29.3837	30218
1751	DALYs (Disability-Adjusted Life Years)	Russian Federation	Aortic aneurysm	High body-mass index	Both	2027	22.1339	29.8992	30652
1752	DALYs (Disability-Adjusted Life Years)	Russian Federation	Aortic aneurysm	High body-mass index	Both	2028	22.2193	30.3849	31067
1753	DALYs (Disability-Adjusted Life Years)	Russian Federation	Aortic aneurysm	High body-mass index	Both	2029	22.3056	30.8691	31486
1754	DALYs (Disability-Adjusted Life Years)	Russian Federation	Aortic aneurysm	High body-mass index	Both	2030	22.2357	31.114	31669
1755	DALYs (Disability-Adjusted Life Years)	Russian Federation	Aortic aneurysm	High body-mass index	Both	2031	22.1658	31.3349	31839
1756	DALYs (Disability-Adjusted Life Years)	Russian Federation	Aortic aneurysm	High body-mass index	Both	2032	22.0953	31.5262	31992
1757	DALYs (Disability-Adjusted Life Years)	Russian Federation	Aortic aneurysm	High body-mass index	Both	2033	22.0247	31.7044	32151
1758	DALYs (Disability-Adjusted Life Years)	Russian Federation	Aortic aneurysm	High body-mass index	Both	2034	21.9548	31.8847	32332
1759	DALYs (Disability-Adjusted Life Years)	Russian Federation	Aortic aneurysm	High body-mass index	Both	2035	21.7556	31.8511	32312
1760	DALYs (Disability-Adjusted Life Years)	Russian Federation	Aortic aneurysm	High body-mass index	Both	2036	21.5565	31.7981	32282
1761	DALYs (Disability-Adjusted Life Years)	Russian Federation	Aortic aneurysm	High body-mass index	Both	2037	21.3573	31.7209	32229
1762	DALYs (Disability-Adjusted Life Years)	Russian Federation	Aortic aneurysm	High body-mass index	Both	2038	21.1574	31.633	32177
1763	DALYs (Disability-Adjusted Life Years)	Russian Federation	Aortic aneurysm	High body-mass index	Both	2039	20.9573	31.5528	32146
1764	DALYs (Disability-Adjusted Life Years)	Russian Federation	Aortic aneurysm	High body-mass index	Both	2040	20.7568	31.4829	32120
1765	DALYs (Disability-Adjusted Life Years)	India	Aortic aneurysm	High body-mass index	Male	1992	0.527277	0.400278	800
1766	DALYs (Disability-Adjusted Life Years)	India	Aortic aneurysm	High body-mass index	Male	1993	0.551894	0.420446	861
1767	DALYs (Disability-Adjusted Life Years)	India	Aortic aneurysm	High body-mass index	Male	1994	0.582012	0.443884	931
1768	DALYs (Disability-Adjusted Life Years)	India	Aortic aneurysm	High body-mass index	Male	1995	0.61806	0.470053	1009
1769	DALYs (Disability-Adjusted Life Years)	India	Aortic aneurysm	High body-mass index	Male	1996	0.638893	0.488253	1072
1770	DALYs (Disability-Adjusted Life Years)	India	Aortic aneurysm	High body-mass index	Male	1997	0.660532	0.507389	1139
1771	DALYs (Disability-Adjusted Life Years)	India	Aortic aneurysm	High body-mass index	Male	1998	0.676045	0.523881	1202
1772	DALYs (Disability-Adjusted Life Years)	India	Aortic aneurysm	High body-mass index	Male	1999	0.699781	0.546602	1282
1773	DALYs (Disability-Adjusted Life Years)	India	Aortic aneurysm	High body-mass index	Male	2000	0.720007	0.566215	1358
1774	DALYs (Disability-Adjusted Life Years)	India	Aortic aneurysm	High body-mass index	Male	2001	0.760764	0.599243	1470
1775	DALYs (Disability-Adjusted Life Years)	India	Aortic aneurysm	High body-mass index	Male	2002	0.795405	0.629923	1581
1776	DALYs (Disability-Adjusted Life Years)	India	Aortic aneurysm	High body-mass index	Male	2003	0.841687	0.668371	1717
1777	DALYs (Disability-Adjusted Life Years)	India	Aortic aneurysm	High body-mass index	Male	2004	0.906497	0.718099	1889
1778	DALYs (Disability-Adjusted Life Years)	India	Aortic aneurysm	High body-mass index	Male	2005	0.931645	0.743891	2005
1779	DALYs (Disability-Adjusted Life Years)	India	Aortic aneurysm	High body-mass index	Male	2006	0.951759	0.7647	2113
1780	DALYs (Disability-Adjusted Life Years)	India	Aortic aneurysm	High body-mass index	Male	2007	1.01483	0.816294	2313
1781	DALYs (Disability-Adjusted Life Years)	India	Aortic aneurysm	High body-mass index	Male	2008	1.05461	0.852043	2476
1782	DALYs (Disability-Adjusted Life Years)	India	Aortic aneurysm	High body-mass index	Male	2009	1.09763	0.891366	2657
1783	DALYs (Disability-Adjusted Life Years)	India	Aortic aneurysm	High body-mass index	Male	2010	1.16488	0.946485	2894
1784	DALYs (Disability-Adjusted Life Years)	India	Aortic aneurysm	High body-mass index	Male	2011	1.22118	0.993806	3116
1785	DALYs (Disability-Adjusted Life Years)	India	Aortic aneurysm	High body-mass index	Male	2012	1.25651	1.02443	3293
1786	DALYs (Disability-Adjusted Life Years)	India	Aortic aneurysm	High body-mass index	Male	2013	1.31806	1.07431	3539
1787	DALYs (Disability-Adjusted Life Years)	India	Aortic aneurysm	High body-mass index	Male	2014	1.37534	1.11559	3764
1788	DALYs (Disability-Adjusted Life Years)	India	Aortic aneurysm	High body-mass index	Male	2015	1.45659	1.18327	4088
1789	DALYs (Disability-Adjusted Life Years)	India	Aortic aneurysm	High body-mass index	Male	2016	1.49361	1.22353	4328
1790	DALYs (Disability-Adjusted Life Years)	India	Aortic aneurysm	High body-mass index	Male	2017	1.58507	1.31245	4752
1791	DALYs (Disability-Adjusted Life Years)	India	Aortic aneurysm	High body-mass index	Male	2018	1.67034	1.39382	5164
1792	DALYs (Disability-Adjusted Life Years)	India	Aortic aneurysm	High body-mass index	Male	2019	1.73659	1.45519	5515
1793	DALYs (Disability-Adjusted Life Years)	India	Aortic aneurysm	High body-mass index	Male	2020	1.77308	1.49093	5773
1794	DALYs (Disability-Adjusted Life Years)	India	Aortic aneurysm	High body-mass index	Male	2021	1.8014	1.51797	5994
1795	DALYs (Disability-Adjusted Life Years)	India	Aortic aneurysm	High body-mass index	Male	2022	1.90543	1.59996	6484
1796	DALYs (Disability-Adjusted Life Years)	India	Aortic aneurysm	High body-mass index	Male	2023	1.96844	1.65996	6870
1797	DALYs (Disability-Adjusted Life Years)	India	Aortic aneurysm	High body-mass index	Male	2024	2.03145	1.72105	7275
1798	DALYs (Disability-Adjusted Life Years)	India	Aortic aneurysm	High body-mass index	Male	2025	2.07414	1.76552	7620
1799	DALYs (Disability-Adjusted Life Years)	India	Aortic aneurysm	High body-mass index	Male	2026	2.11684	1.81114	7976
1800	DALYs (Disability-Adjusted Life Years)	India	Aortic aneurysm	High body-mass index	Male	2027	2.15953	1.85844	8343
1801	DALYs (Disability-Adjusted Life Years)	India	Aortic aneurysm	High body-mass index	Male	2028	2.20222	1.90768	8722
1802	DALYs (Disability-Adjusted Life Years)	India	Aortic aneurysm	High body-mass index	Male	2029	2.24492	1.95881	9115
1803	DALYs (Disability-Adjusted Life Years)	India	Aortic aneurysm	High body-mass index	Male	2030	2.26247	1.98915	9415
1804	DALYs (Disability-Adjusted Life Years)	India	Aortic aneurysm	High body-mass index	Male	2031	2.28002	2.02101	9725
1805	DALYs (Disability-Adjusted Life Years)	India	Aortic aneurysm	High body-mass index	Male	2032	2.29757	2.05355	10042
1806	DALYs (Disability-Adjusted Life Years)	India	Aortic aneurysm	High body-mass index	Male	2033	2.31511	2.08731	10369
1807	DALYs (Disability-Adjusted Life Years)	India	Aortic aneurysm	High body-mass index	Male	2034	2.33266	2.12251	10707
1808	DALYs (Disability-Adjusted Life Years)	India	Aortic aneurysm	High body-mass index	Male	2035	2.32358	2.13472	10930
1809	DALYs (Disability-Adjusted Life Years)	India	Aortic aneurysm	High body-mass index	Male	2036	2.3145	2.14766	11155
1810	DALYs (Disability-Adjusted Life Years)	India	Aortic aneurysm	High body-mass index	Male	2037	2.30542	2.16098	11380
1811	DALYs (Disability-Adjusted Life Years)	India	Aortic aneurysm	High body-mass index	Male	2038	2.29634	2.17485	11608
1812	DALYs (Disability-Adjusted Life Years)	India	Aortic aneurysm	High body-mass index	Male	2039	2.28725	2.18984	11842
1813	DALYs (Disability-Adjusted Life Years)	India	Aortic aneurysm	High body-mass index	Male	2040	2.27817	2.20631	12079
1814	DALYs (Disability-Adjusted Life Years)	India	Aortic aneurysm	High body-mass index	Female	1992	0.490028	0.36275	669
1815	DALYs (Disability-Adjusted Life Years)	India	Aortic aneurysm	High body-mass index	Female	1993	0.504157	0.375536	711
1816	DALYs (Disability-Adjusted Life Years)	India	Aortic aneurysm	High body-mass index	Female	1994	0.52923	0.394508	767
1817	DALYs (Disability-Adjusted Life Years)	India	Aortic aneurysm	High body-mass index	Female	1995	0.562734	0.415826	830
1818	DALYs (Disability-Adjusted Life Years)	India	Aortic aneurysm	High body-mass index	Female	1996	0.574445	0.428483	878
1819	DALYs (Disability-Adjusted Life Years)	India	Aortic aneurysm	High body-mass index	Female	1997	0.579782	0.439621	925
1820	DALYs (Disability-Adjusted Life Years)	India	Aortic aneurysm	High body-mass index	Female	1998	0.586199	0.448924	970
1821	DALYs (Disability-Adjusted Life Years)	India	Aortic aneurysm	High body-mass index	Female	1999	0.603952	0.467288	1037
1822	DALYs (Disability-Adjusted Life Years)	India	Aortic aneurysm	High body-mass index	Female	2000	0.608563	0.474584	1082
1823	DALYs (Disability-Adjusted Life Years)	India	Aortic aneurysm	High body-mass index	Female	2001	0.626347	0.492639	1154
1824	DALYs (Disability-Adjusted Life Years)	India	Aortic aneurysm	High body-mass index	Female	2002	0.649679	0.51444	1238
1825	DALYs (Disability-Adjusted Life Years)	India	Aortic aneurysm	High body-mass index	Female	2003	0.680067	0.540009	1335
1826	DALYs (Disability-Adjusted Life Years)	India	Aortic aneurysm	High body-mass index	Female	2004	0.720726	0.572465	1454
1827	DALYs (Disability-Adjusted Life Years)	India	Aortic aneurysm	High body-mass index	Female	2005	0.73672	0.590094	1540
1828	DALYs (Disability-Adjusted Life Years)	India	Aortic aneurysm	High body-mass index	Female	2006	0.760956	0.612377	1642
1829	DALYs (Disability-Adjusted Life Years)	India	Aortic aneurysm	High body-mass index	Female	2007	0.797991	0.645114	1777
1830	DALYs (Disability-Adjusted Life Years)	India	Aortic aneurysm	High body-mass index	Female	2008	0.826618	0.671844	1901
1831	DALYs (Disability-Adjusted Life Years)	India	Aortic aneurysm	High body-mass index	Female	2009	0.858902	0.703603	2045
1832	DALYs (Disability-Adjusted Life Years)	India	Aortic aneurysm	High body-mass index	Female	2010	0.883837	0.728606	2175
1833	DALYs (Disability-Adjusted Life Years)	India	Aortic aneurysm	High body-mass index	Female	2011	0.924002	0.765813	2347
1834	DALYs (Disability-Adjusted Life Years)	India	Aortic aneurysm	High body-mass index	Female	2012	0.956313	0.797585	2508
1835	DALYs (Disability-Adjusted Life Years)	India	Aortic aneurysm	High body-mass index	Female	2013	0.9992	0.837168	2699
1836	DALYs (Disability-Adjusted Life Years)	India	Aortic aneurysm	High body-mass index	Female	2014	1.03306	0.868777	2870
1837	DALYs (Disability-Adjusted Life Years)	India	Aortic aneurysm	High body-mass index	Female	2015	1.08009	0.911422	3084
1838	DALYs (Disability-Adjusted Life Years)	India	Aortic aneurysm	High body-mass index	Female	2016	1.13139	0.961101	3330
1839	DALYs (Disability-Adjusted Life Years)	India	Aortic aneurysm	High body-mass index	Female	2017	1.21056	1.03766	3680
1840	DALYs (Disability-Adjusted Life Years)	India	Aortic aneurysm	High body-mass index	Female	2018	1.2546	1.08703	3945
1841	DALYs (Disability-Adjusted Life Years)	India	Aortic aneurysm	High body-mass index	Female	2019	1.28973	1.12386	4173
1842	DALYs (Disability-Adjusted Life Years)	India	Aortic aneurysm	High body-mass index	Female	2020	1.28969	1.13113	4294
1843	DALYs (Disability-Adjusted Life Years)	India	Aortic aneurysm	High body-mass index	Female	2021	1.28735	1.13751	4410
1844	DALYs (Disability-Adjusted Life Years)	India	Aortic aneurysm	High body-mass index	Female	2022	1.38302	1.20898	4797
1845	DALYs (Disability-Adjusted Life Years)	India	Aortic aneurysm	High body-mass index	Female	2023	1.42155	1.24947	5060
1846	DALYs (Disability-Adjusted Life Years)	India	Aortic aneurysm	High body-mass index	Female	2024	1.46009	1.29126	5337
1847	DALYs (Disability-Adjusted Life Years)	India	Aortic aneurysm	High body-mass index	Female	2025	1.486	1.3233	5580
1848	DALYs (Disability-Adjusted Life Years)	India	Aortic aneurysm	High body-mass index	Female	2026	1.51192	1.3563	5831
1849	DALYs (Disability-Adjusted Life Years)	India	Aortic aneurysm	High body-mass index	Female	2027	1.53784	1.39007	6088
1850	DALYs (Disability-Adjusted Life Years)	India	Aortic aneurysm	High body-mass index	Female	2028	1.56375	1.42537	6354
1851	DALYs (Disability-Adjusted Life Years)	India	Aortic aneurysm	High body-mass index	Female	2029	1.58967	1.46191	6629
1852	DALYs (Disability-Adjusted Life Years)	India	Aortic aneurysm	High body-mass index	Female	2030	1.60009	1.48507	6846
1853	DALYs (Disability-Adjusted Life Years)	India	Aortic aneurysm	High body-mass index	Female	2031	1.61051	1.50944	7071
1854	DALYs (Disability-Adjusted Life Years)	India	Aortic aneurysm	High body-mass index	Female	2032	1.62093	1.5346	7303
1855	DALYs (Disability-Adjusted Life Years)	India	Aortic aneurysm	High body-mass index	Female	2033	1.63135	1.56048	7542
1856	DALYs (Disability-Adjusted Life Years)	India	Aortic aneurysm	High body-mass index	Female	2034	1.64177	1.58755	7790
1857	DALYs (Disability-Adjusted Life Years)	India	Aortic aneurysm	High body-mass index	Female	2035	1.63588	1.59971	7966
1858	DALYs (Disability-Adjusted Life Years)	India	Aortic aneurysm	High body-mass index	Female	2036	1.63	1.61264	8145
1859	DALYs (Disability-Adjusted Life Years)	India	Aortic aneurysm	High body-mass index	Female	2037	1.62411	1.62657	8328
1860	DALYs (Disability-Adjusted Life Years)	India	Aortic aneurysm	High body-mass index	Female	2038	1.61823	1.64137	8516
1861	DALYs (Disability-Adjusted Life Years)	India	Aortic aneurysm	High body-mass index	Female	2039	1.61234	1.65743	8711
1862	DALYs (Disability-Adjusted Life Years)	India	Aortic aneurysm	High body-mass index	Female	2040	1.60646	1.675	8911
1863	DALYs (Disability-Adjusted Life Years)	India	Aortic aneurysm	High body-mass index	Both	1992	0.509765	0.382528	1470
1864	DALYs (Disability-Adjusted Life Years)	India	Aortic aneurysm	High body-mass index	Both	1993	0.529263	0.399125	1573
1865	DALYs (Disability-Adjusted Life Years)	India	Aortic aneurysm	High body-mass index	Both	1994	0.557028	0.419884	1697
1866	DALYs (Disability-Adjusted Life Years)	India	Aortic aneurysm	High body-mass index	Both	1995	0.592027	0.444166	1840
1867	DALYs (Disability-Adjusted Life Years)	India	Aortic aneurysm	High body-mass index	Both	1996	0.608241	0.459635	1951
1868	DALYs (Disability-Adjusted Life Years)	India	Aortic aneurysm	High body-mass index	Both	1997	0.62157	0.474602	2064
1869	DALYs (Disability-Adjusted Life Years)	India	Aortic aneurysm	High body-mass index	Both	1998	0.63236	0.487527	2172
1870	DALYs (Disability-Adjusted Life Years)	India	Aortic aneurysm	High body-mass index	Both	1999	0.653136	0.508042	2319
1871	DALYs (Disability-Adjusted Life Years)	India	Aortic aneurysm	High body-mass index	Both	2000	0.665447	0.521346	2439
1872	DALYs (Disability-Adjusted Life Years)	India	Aortic aneurysm	High body-mass index	Both	2001	0.694469	0.54717	2624
1873	DALYs (Disability-Adjusted Life Years)	India	Aortic aneurysm	High body-mass index	Both	2002	0.723487	0.573395	2819
1874	DALYs (Disability-Adjusted Life Years)	India	Aortic aneurysm	High body-mass index	Both	2003	0.761807	0.605422	3052
1875	DALYs (Disability-Adjusted Life Years)	India	Aortic aneurysm	High body-mass index	Both	2004	0.814655	0.646752	3344
1876	DALYs (Disability-Adjusted Life Years)	India	Aortic aneurysm	High body-mass index	Both	2005	0.835475	0.668233	3545
1877	DALYs (Disability-Adjusted Life Years)	India	Aortic aneurysm	High body-mass index	Both	2006	0.858274	0.689683	3755
1878	DALYs (Disability-Adjusted Life Years)	India	Aortic aneurysm	High body-mass index	Both	2007	0.908086	0.731914	4090
1879	DALYs (Disability-Adjusted Life Years)	India	Aortic aneurysm	High body-mass index	Both	2008	0.942336	0.763319	4378
1880	DALYs (Disability-Adjusted Life Years)	India	Aortic aneurysm	High body-mass index	Both	2009	0.98002	0.79867	4702
1881	DALYs (Disability-Adjusted Life Years)	India	Aortic aneurysm	High body-mass index	Both	2010	1.02541	0.838852	5069
1882	DALYs (Disability-Adjusted Life Years)	India	Aortic aneurysm	High body-mass index	Both	2011	1.07338	0.881109	5463
1883	DALYs (Disability-Adjusted Life Years)	India	Aortic aneurysm	High body-mass index	Both	2012	1.10679	0.912256	5801
1884	DALYs (Disability-Adjusted Life Years)	India	Aortic aneurysm	High body-mass index	Both	2013	1.15824	0.957171	6239
1885	DALYs (Disability-Adjusted Life Years)	India	Aortic aneurysm	High body-mass index	Both	2014	1.20248	0.993488	6634
1886	DALYs (Disability-Adjusted Life Years)	India	Aortic aneurysm	High body-mass index	Both	2015	1.26583	1.04876	7172
1887	DALYs (Disability-Adjusted Life Years)	India	Aortic aneurysm	High body-mass index	Both	2016	1.3107	1.09368	7658
1888	DALYs (Disability-Adjusted Life Years)	India	Aortic aneurysm	High body-mass index	Both	2017	1.39669	1.17648	8432
1889	DALYs (Disability-Adjusted Life Years)	India	Aortic aneurysm	High body-mass index	Both	2018	1.46052	1.24201	9109
1890	DALYs (Disability-Adjusted Life Years)	India	Aortic aneurysm	High body-mass index	Both	2019	1.51067	1.29136	9689
1891	DALYs (Disability-Adjusted Life Years)	India	Aortic aneurysm	High body-mass index	Both	2020	1.52775	1.31281	10067
1892	DALYs (Disability-Adjusted Life Years)	India	Aortic aneurysm	High body-mass index	Both	2021	1.53935	1.32936	10403
1893	DALYs (Disability-Adjusted Life Years)	India	Aortic aneurysm	High body-mass index	Both	2022	1.64103	1.40654	11281
1894	DALYs (Disability-Adjusted Life Years)	India	Aortic aneurysm	High body-mass index	Both	2023	1.69164	1.45694	11930
1895	DALYs (Disability-Adjusted Life Years)	India	Aortic aneurysm	High body-mass index	Both	2024	1.7423	1.50857	12612
1896	DALYs (Disability-Adjusted Life Years)	India	Aortic aneurysm	High body-mass index	Both	2025	1.77651	1.54698	13200
1897	DALYs (Disability-Adjusted Life Years)	India	Aortic aneurysm	High body-mass index	Both	2026	1.81072	1.58645	13807
1898	DALYs (Disability-Adjusted Life Years)	India	Aortic aneurysm	High body-mass index	Both	2027	1.84492	1.62715	14431
1899	DALYs (Disability-Adjusted Life Years)	India	Aortic aneurysm	High body-mass index	Both	2028	1.87912	1.66946	15075
1900	DALYs (Disability-Adjusted Life Years)	India	Aortic aneurysm	High body-mass index	Both	2029	1.91333	1.71357	15744
1901	DALYs (Disability-Adjusted Life Years)	India	Aortic aneurysm	High body-mass index	Both	2030	1.92734	1.74054	16262
1902	DALYs (Disability-Adjusted Life Years)	India	Aortic aneurysm	High body-mass index	Both	2031	1.94135	1.76866	16796
1903	DALYs (Disability-Adjusted Life Years)	India	Aortic aneurysm	High body-mass index	Both	2032	1.95536	1.7976	17345
1904	DALYs (Disability-Adjusted Life Years)	India	Aortic aneurysm	High body-mass index	Both	2033	1.96939	1.82751	17911
1905	DALYs (Disability-Adjusted Life Years)	India	Aortic aneurysm	High body-mass index	Both	2034	1.98344	1.85873	18497
1906	DALYs (Disability-Adjusted Life Years)	India	Aortic aneurysm	High body-mass index	Both	2035	1.97615	1.87094	18896
1907	DALYs (Disability-Adjusted Life Years)	India	Aortic aneurysm	High body-mass index	Both	2036	1.96884	1.88389	19300
1908	DALYs (Disability-Adjusted Life Years)	India	Aortic aneurysm	High body-mass index	Both	2037	1.96151	1.89753	19708
1909	DALYs (Disability-Adjusted Life Years)	India	Aortic aneurysm	High body-mass index	Both	2038	1.95417	1.91198	20125
1910	DALYs (Disability-Adjusted Life Years)	India	Aortic aneurysm	High body-mass index	Both	2039	1.94683	1.92753	20554
1911	DALYs (Disability-Adjusted Life Years)	India	Aortic aneurysm	High body-mass index	Both	2040	1.93949	1.94437	20989
1912	DALYs (Disability-Adjusted Life Years)	China	Aortic aneurysm	High body-mass index	Male	1992	0.552399	0.481506	1584
1913	DALYs (Disability-Adjusted Life Years)	China	Aortic aneurysm	High body-mass index	Male	1993	0.574505	0.500034	1694
1914	DALYs (Disability-Adjusted Life Years)	China	Aortic aneurysm	High body-mass index	Male	1994	0.592415	0.514996	1792
1915	DALYs (Disability-Adjusted Life Years)	China	Aortic aneurysm	High body-mass index	Male	1995	0.617617	0.537167	1915
1916	DALYs (Disability-Adjusted Life Years)	China	Aortic aneurysm	High body-mass index	Male	1996	0.637541	0.556404	2028
1917	DALYs (Disability-Adjusted Life Years)	China	Aortic aneurysm	High body-mass index	Male	1997	0.65526	0.574723	2138
1918	DALYs (Disability-Adjusted Life Years)	China	Aortic aneurysm	High body-mass index	Male	1998	0.67245	0.593607	2250
1919	DALYs (Disability-Adjusted Life Years)	China	Aortic aneurysm	High body-mass index	Male	1999	0.690761	0.614899	2370
1920	DALYs (Disability-Adjusted Life Years)	China	Aortic aneurysm	High body-mass index	Male	2000	0.715966	0.642741	2514
1921	DALYs (Disability-Adjusted Life Years)	China	Aortic aneurysm	High body-mass index	Male	2001	0.733639	0.665511	2638
1922	DALYs (Disability-Adjusted Life Years)	China	Aortic aneurysm	High body-mass index	Male	2002	0.769166	0.706746	2837
1923	DALYs (Disability-Adjusted Life Years)	China	Aortic aneurysm	High body-mass index	Male	2003	0.809983	0.752408	3058
1924	DALYs (Disability-Adjusted Life Years)	China	Aortic aneurysm	High body-mass index	Male	2004	0.841504	0.791234	3256
1925	DALYs (Disability-Adjusted Life Years)	China	Aortic aneurysm	High body-mass index	Male	2005	0.898073	0.856104	3567
1926	DALYs (Disability-Adjusted Life Years)	China	Aortic aneurysm	High body-mass index	Male	2006	0.970032	0.938909	3961
1927	DALYs (Disability-Adjusted Life Years)	China	Aortic aneurysm	High body-mass index	Male	2007	1.06857	1.0498	4486
1928	DALYs (Disability-Adjusted Life Years)	China	Aortic aneurysm	High body-mass index	Male	2008	1.18873	1.18055	5115
1929	DALYs (Disability-Adjusted Life Years)	China	Aortic aneurysm	High body-mass index	Male	2009	1.30021	1.29688	5706
1930	DALYs (Disability-Adjusted Life Years)	China	Aortic aneurysm	High body-mass index	Male	2010	1.39825	1.40221	6274
1931	DALYs (Disability-Adjusted Life Years)	China	Aortic aneurysm	High body-mass index	Male	2011	1.43679	1.45001	6604
1932	DALYs (Disability-Adjusted Life Years)	China	Aortic aneurysm	High body-mass index	Male	2012	1.48122	1.50437	6975
1933	DALYs (Disability-Adjusted Life Years)	China	Aortic aneurysm	High body-mass index	Male	2013	1.50697	1.53592	7247
1934	DALYs (Disability-Adjusted Life Years)	China	Aortic aneurysm	High body-mass index	Male	2014	1.56909	1.60057	7679
1935	DALYs (Disability-Adjusted Life Years)	China	Aortic aneurysm	High body-mass index	Male	2015	1.62337	1.66051	8087
1936	DALYs (Disability-Adjusted Life Years)	China	Aortic aneurysm	High body-mass index	Male	2016	1.69778	1.74345	8596
1937	DALYs (Disability-Adjusted Life Years)	China	Aortic aneurysm	High body-mass index	Male	2017	1.77715	1.83067	9116
1938	DALYs (Disability-Adjusted Life Years)	China	Aortic aneurysm	High body-mass index	Male	2018	1.83156	1.89608	9519
1939	DALYs (Disability-Adjusted Life Years)	China	Aortic aneurysm	High body-mass index	Male	2019	1.89551	1.97644	9990
1940	DALYs (Disability-Adjusted Life Years)	China	Aortic aneurysm	High body-mass index	Male	2020	1.94624	2.04335	10386
1941	DALYs (Disability-Adjusted Life Years)	China	Aortic aneurysm	High body-mass index	Male	2021	1.9952	2.11169	10782
1942	DALYs (Disability-Adjusted Life Years)	China	Aortic aneurysm	High body-mass index	Male	2022	2.0963	2.23511	11771
1943	DALYs (Disability-Adjusted Life Years)	China	Aortic aneurysm	High body-mass index	Male	2023	2.16475	2.32858	12308
1944	DALYs (Disability-Adjusted Life Years)	China	Aortic aneurysm	High body-mass index	Male	2024	2.2332	2.42552	12856
1945	DALYs (Disability-Adjusted Life Years)	China	Aortic aneurysm	High body-mass index	Male	2025	2.29102	2.51136	13339
1946	DALYs (Disability-Adjusted Life Years)	China	Aortic aneurysm	High body-mass index	Male	2026	2.34884	2.59687	13816
1947	DALYs (Disability-Adjusted Life Years)	China	Aortic aneurysm	High body-mass index	Male	2027	2.40666	2.68076	14283
1948	DALYs (Disability-Adjusted Life Years)	China	Aortic aneurysm	High body-mass index	Male	2028	2.46448	2.76411	14745
1949	DALYs (Disability-Adjusted Life Years)	China	Aortic aneurysm	High body-mass index	Male	2029	2.5223	2.84839	15207
1950	DALYs (Disability-Adjusted Life Years)	China	Aortic aneurysm	High body-mass index	Male	2030	2.56356	2.91425	15565
1951	DALYs (Disability-Adjusted Life Years)	China	Aortic aneurysm	High body-mass index	Male	2031	2.60482	2.97899	15911
1952	DALYs (Disability-Adjusted Life Years)	China	Aortic aneurysm	High body-mass index	Male	2032	2.64608	3.04214	16243
1953	DALYs (Disability-Adjusted Life Years)	China	Aortic aneurysm	High body-mass index	Male	2033	2.68735	3.10497	16566
1954	DALYs (Disability-Adjusted Life Years)	China	Aortic aneurysm	High body-mass index	Male	2034	2.72861	3.16871	16886
1955	DALYs (Disability-Adjusted Life Years)	China	Aortic aneurysm	High body-mass index	Male	2035	2.74978	3.20965	17079
1956	DALYs (Disability-Adjusted Life Years)	China	Aortic aneurysm	High body-mass index	Male	2036	2.77095	3.24947	17263
1957	DALYs (Disability-Adjusted Life Years)	China	Aortic aneurysm	High body-mass index	Male	2037	2.79212	3.28777	17439
1958	DALYs (Disability-Adjusted Life Years)	China	Aortic aneurysm	High body-mass index	Male	2038	2.81328	3.32741	17619
1959	DALYs (Disability-Adjusted Life Years)	China	Aortic aneurysm	High body-mass index	Male	2039	2.83445	3.36894	17806
1960	DALYs (Disability-Adjusted Life Years)	China	Aortic aneurysm	High body-mass index	Male	2040	2.85562	3.40994	17995
1961	DALYs (Disability-Adjusted Life Years)	China	Aortic aneurysm	High body-mass index	Female	1992	0.34762	0.293556	914
1962	DALYs (Disability-Adjusted Life Years)	China	Aortic aneurysm	High body-mass index	Female	1993	0.357799	0.301302	966
1963	DALYs (Disability-Adjusted Life Years)	China	Aortic aneurysm	High body-mass index	Female	1994	0.368736	0.310369	1022
1964	DALYs (Disability-Adjusted Life Years)	China	Aortic aneurysm	High body-mass index	Female	1995	0.378165	0.318227	1074
1965	DALYs (Disability-Adjusted Life Years)	China	Aortic aneurysm	High body-mass index	Female	1996	0.384986	0.325088	1123
1966	DALYs (Disability-Adjusted Life Years)	China	Aortic aneurysm	High body-mass index	Female	1997	0.391258	0.331737	1172
1967	DALYs (Disability-Adjusted Life Years)	China	Aortic aneurysm	High body-mass index	Female	1998	0.400516	0.341288	1232
1968	DALYs (Disability-Adjusted Life Years)	China	Aortic aneurysm	High body-mass index	Female	1999	0.408757	0.351645	1295
1969	DALYs (Disability-Adjusted Life Years)	China	Aortic aneurysm	High body-mass index	Female	2000	0.415201	0.360565	1352
1970	DALYs (Disability-Adjusted Life Years)	China	Aortic aneurysm	High body-mass index	Female	2001	0.420705	0.369444	1408
1971	DALYs (Disability-Adjusted Life Years)	China	Aortic aneurysm	High body-mass index	Female	2002	0.427356	0.380645	1473
1972	DALYs (Disability-Adjusted Life Years)	China	Aortic aneurysm	High body-mass index	Female	2003	0.436642	0.394341	1549
1973	DALYs (Disability-Adjusted Life Years)	China	Aortic aneurysm	High body-mass index	Female	2004	0.443323	0.406044	1619
1974	DALYs (Disability-Adjusted Life Years)	China	Aortic aneurysm	High body-mass index	Female	2005	0.455633	0.423042	1712
1975	DALYs (Disability-Adjusted Life Years)	China	Aortic aneurysm	High body-mass index	Female	2006	0.465946	0.440786	1810
1976	DALYs (Disability-Adjusted Life Years)	China	Aortic aneurysm	High body-mass index	Female	2007	0.484496	0.466174	1943
1977	DALYs (Disability-Adjusted Life Years)	China	Aortic aneurysm	High body-mass index	Female	2008	0.50986	0.495574	2099
1978	DALYs (Disability-Adjusted Life Years)	China	Aortic aneurysm	High body-mass index	Female	2009	0.535935	0.525525	2266
1979	DALYs (Disability-Adjusted Life Years)	China	Aortic aneurysm	High body-mass index	Female	2010	0.555545	0.549904	2418
1980	DALYs (Disability-Adjusted Life Years)	China	Aortic aneurysm	High body-mass index	Female	2011	0.566866	0.567458	2547
1981	DALYs (Disability-Adjusted Life Years)	China	Aortic aneurysm	High body-mass index	Female	2012	0.570465	0.57737	2645
1982	DALYs (Disability-Adjusted Life Years)	China	Aortic aneurysm	High body-mass index	Female	2013	0.577744	0.590764	2760
1983	DALYs (Disability-Adjusted Life Years)	China	Aortic aneurysm	High body-mass index	Female	2014	0.590342	0.61065	2905
1984	DALYs (Disability-Adjusted Life Years)	China	Aortic aneurysm	High body-mass index	Female	2015	0.601834	0.630926	3049
1985	DALYs (Disability-Adjusted Life Years)	China	Aortic aneurysm	High body-mass index	Female	2016	0.622788	0.664177	3250
1986	DALYs (Disability-Adjusted Life Years)	China	Aortic aneurysm	High body-mass index	Female	2017	0.643264	0.698748	3452
1987	DALYs (Disability-Adjusted Life Years)	China	Aortic aneurysm	High body-mass index	Female	2018	0.658591	0.729796	3632
1988	DALYs (Disability-Adjusted Life Years)	China	Aortic aneurysm	High body-mass index	Female	2019	0.674492	0.763565	3822
1989	DALYs (Disability-Adjusted Life Years)	China	Aortic aneurysm	High body-mass index	Female	2020	0.689954	0.796691	4006
1990	DALYs (Disability-Adjusted Life Years)	China	Aortic aneurysm	High body-mass index	Female	2021	0.705958	0.832803	4203
1991	DALYs (Disability-Adjusted Life Years)	China	Aortic aneurysm	High body-mass index	Female	2022	0.713721	0.832198	4399
1992	DALYs (Disability-Adjusted Life Years)	China	Aortic aneurysm	High body-mass index	Female	2023	0.726478	0.863089	4586
1993	DALYs (Disability-Adjusted Life Years)	China	Aortic aneurysm	High body-mass index	Female	2024	0.739235	0.895614	4779
1994	DALYs (Disability-Adjusted Life Years)	China	Aortic aneurysm	High body-mass index	Female	2025	0.748207	0.924815	4952
1995	DALYs (Disability-Adjusted Life Years)	China	Aortic aneurysm	High body-mass index	Female	2026	0.757179	0.953946	5123
1996	DALYs (Disability-Adjusted Life Years)	China	Aortic aneurysm	High body-mass index	Female	2027	0.766152	0.982439	5290
1997	DALYs (Disability-Adjusted Life Years)	China	Aortic aneurysm	High body-mass index	Female	2028	0.775124	1.01058	5454
1998	DALYs (Disability-Adjusted Life Years)	China	Aortic aneurysm	High body-mass index	Female	2029	0.784096	1.03913	5618
[truncated: 207 more rows]
